# Supplementary material for: A Latent Variable Approach for Causal Effect Estimation Under Misclassified Treatment Assignment
Source: Stat Med. 2026 Apr 9;45(8-9):e70528. doi: 10.1002/sim.70528 (PMC13065501; doi:10.1002/sim.70528)
Supplement: Supplementary file 1 — Data S1: Supporting Information. [file SIM-45-0-s001.zip]

Archive with 16 entries (12 files):
- MissclassifiedT_latentVar-main/
- MissclassifiedT_latentVar-main/README.md
- MissclassifiedT_latentVar-main/simple case/
- MissclassifiedT_latentVar-main/simple case/EM_helper_withX_out.R
- MissclassifiedT_latentVar-main/simple case/EM_helper_withoutX_out.R
- MissclassifiedT_latentVar-main/simple case/simulation_withX_out.R
- MissclassifiedT_latentVar-main/simple case/simulation_withoutX_out_3d.R
- MissclassifiedT_latentVar-main/withX_out_model_ml/
- MissclassifiedT_latentVar-main/withX_out_model_ml/EM_helper_withX_out_ml.R
- MissclassifiedT_latentVar-main/withX_out_model_ml/para_simulation_withX_out_ml.R
- MissclassifiedT_latentVar-main/withX_out_model_ml/para_simulation_withX_out_ml_binary.R
- MissclassifiedT_latentVar-main/withX_out_model_ml/simulation_withX_out_ml.R
- MissclassifiedT_latentVar-main/withX_out_model_ml_validation/
- MissclassifiedT_latentVar-main/withX_out_model_ml_validation/EM_helper_withX_out_validate.R
- MissclassifiedT_latentVar-main/withX_out_model_ml_validation/para_simulation_withX_out_validation.R
- MissclassifiedT_latentVar-main/withX_out_model_ml_validation/simulation_withX_out_validate.R
