# Supplementary material for: A Latent Variable Approach for Causal Effect Estimation Under Misclassified Treatment Assignment
Source: Stat Med. 2026 Apr 9;45(8-9):e70528. doi: 10.1002/sim.70528 (PMC13065501; doi:10.1002/sim.70528)
Supplement: Supplementary file 1 — Data S1: Supporting Information. [file SIM-45-0-s001.zip › MissclassifiedT_latentVar-main/README.md]

# Latent Variable Approach for Causal Effect Estimation under Misclassified Treatment Assignment
Implementation and demonstration of the algorithm from the paper.
