# Supplementary material for: A Latent Variable Approach for Causal Effect Estimation Under Misclassified Treatment Assignment
Source: Stat Med. 2026 Apr 9;45(8-9):e70528. doi: 10.1002/sim.70528 (PMC13065501; doi:10.1002/sim.70528)
Supplement: Supplementary file 1 — Data S1: Supporting Information. [file SIM-45-0-s001.zip › MissclassifiedT_latentVar-main/simple case/EM_helper_withX_out.R]

ar1_cor <- function(n, rho) {
  exponent <- abs(matrix(1:n - 1, nrow = n, ncol = n, byrow = TRUE) - 
                    (1:n - 1))
  rho^exponent
}

logit = function(x) {
  y = log(x/(1 - x))
  return(y)
}
expit = function(x) {
  y = 1 / (1 + exp(-x))
  return(y)
}


## outcome EM
Estep_out = function(raw_df, theta, non_diff = 'yes', y_type = 'binary', sd_est = 1){
  # theta = (alpha, eta, beta) = 2 + p + p = 2p + 2
  # w = misclassified treatment
  realX = raw_df %>% dplyr::select(starts_with("x")) %>% as.matrix()
  w = raw_df %>% dplyr::select(starts_with("t_obs")) %>% as.matrix()
  y = raw_df %>% dplyr::select(starts_with("y_obs")) %>% as.matrix()
  
  # part 1 (M2)
  if (non_diff == 'yes') {
    alpha0 = theta[1]
    alpha1 = theta[2]
    beta = theta[3:(2+ncol(realX))]
    gamma = theta[(3+ncol(realX)):length(theta)]
    
    p1 = expit(alpha0 + alpha1) # p(tobs=1 | t=1)
    p2  = expit(alpha0) # p(tobs=1 | t=0)
  }
  if (non_diff == 'no') {
    alpha0 = theta[1]
    alpha1 = theta[2]
    alpha_rest = theta[3:(2+ncol(realX))]
    beta = theta[(3+ncol(realX)):(2+2*ncol(realX))]
    gamma = theta[(3+2*ncol(realX)):length(theta)]
    
    p1 = expit(alpha0 + alpha1 + realX %*% alpha_rest) # p(tobs=1 | t=1, X)
    p2  = expit(alpha0 + realX %*% alpha_rest) # p(tobs=1 | t=0, X)
  }

  pw_t1 = p1^w[,1]*(1 - p1)^(1 - w[,1]) # p(tobs | t=1)
  pw_t0 = p2^w[,1]*(1 - p2)^(1 - w[,1]) # p(tobs | t=0)
  
  # part 2 (M3)
  pt1 = expit(realX %*% beta) # p(t = 1 | X)
  pt0 = 1 - pt1 # p(t = 0 | X)
  
  # part 3 (M1)
  if (y_type == 'binary') {
    pytx1 = expit(cbind(rep(1,dim(X)[1]), rep(1,dim(X)[1]), X) %*% gamma) # p(y=1|t=1,x)
    pytx0 = expit(cbind(rep(1,dim(X)[1]), rep(0,dim(X)[1]), X) %*% gamma) # p(y=1|t=0,x)
    pytx1_true = pytx1^y[,1]*(1 - pytx1)^(1 - y[,1]) # p(y|t=1,x)
    pytx0_true = pytx0^y[,1]*(1 - pytx0)^(1 - y[,1]) # p(y|t=0,x)
  }
  
  if (y_type == 'continuous') {
    mean_vec1 = cbind(rep(1,dim(X)[1]), rep(1,dim(X)[1]), X) %*% gamma
    pred1 = cbind(rep(1,dim(X)[1]), rep(1,dim(X)[1]), X) %*% gamma
    error1 = y - pred1
    # var1 = (1/(length(y) - (dim(X)[2] + 1) + 1)) * sum(error1^2)
    # sd1 = 1
    sd1 = sd_est
    pytx1_true = dnorm(y, mean_vec1, sd1)
    
    mean_vec0 = cbind(rep(1,dim(X)[1]), rep(0,dim(X)[1]), X) %*% gamma
    pred0 = cbind(rep(1,dim(X)[1]), rep(0,dim(X)[1]), X) %*% gamma
    error0 = y - pred0
    # var0 = (1/(length(y) - (dim(X)[2] + 1) + 1)) * sum(error0^2)
    # sd0 = 1
    sd0 = sd_est
    pytx0_true = dnorm(y, mean_vec0, sd0)
    # a = data.frame(mean_vec1,mean_vec0,y,t_obs)
  }
  
  ## calculate E step
  E = (pw_t1*pt1*pytx1_true) / (pw_t1*pt1*pytx1_true + pw_t0*pt0*pytx0_true) %>% as.data.frame()
  E2 = E[rep(seq_len(nrow(E)), each = 2), ] %>% as.data.frame() 
  E2 = E2 %>% mutate(col_num = as.double(rownames(E2)))
  colnames(E2) = c("p", "col_num")
  E2 = E2 %>% mutate(weight = ifelse(col_num %% 2 == 1, p, 1 - p)) # second = 1-p
  weight = E2 %>% dplyr::select(weight)
  
  return(weight)
}

Mstep_out = function(raw_df, weight, model2 = 'GLM', non_diff = 'yes', y_type = 'binary') {
  t_true = rep(1:0, times = nrow(raw_df), each = 1) %>% as.data.frame()
  colnames(t_true) = "t_true"
  df = raw_df[rep(seq_len(nrow(raw_df)), each = 2), ] %>% bind_cols(weight) %>% bind_cols(t_true)
  # df: the dataframe containing all information
  # df_x: x,t_true,y_obs,weights
  # df_wi: wi, x, t_true=0/1, y_obs, weigths
  # return theta = (alpha_0, alpha_1, eta, beta0, beta1,..., betap); dim = (2 + p + 1 + p) = p + 3
  
  ## Model M2
  if (non_diff == 'yes') {
    # T_obs ~ T_true
    wi = colnames(df)[startsWith(colnames(df),"t_obs")]
    df_wi = df %>% dplyr::select(wi, weight, t_true, y_obs, starts_with('x'))
    response = df_wi$t_obs %>% as.matrix()
    predictor = df_wi$t_true %>% as.matrix()
    weight = df_wi$weight %>% as.matrix()
    # weight = weight / mean(weight)
    m1_parameter = glm(response~predictor, weights = weight, family = quasibinomial(link = "logit"))$coefficients %>% 
      t() %>% unname()
  }
  ## Model M2
  if (non_diff == 'no') {
    # T_obs ~ T_true + X
    wi = colnames(df)[startsWith(colnames(df),"t_obs")]
    df_wi = df %>% dplyr::select(wi, weight, t_true, y_obs, starts_with('x'))
    X =  df %>% dplyr::select(starts_with('x'))
    response = df_wi$t_obs %>% as.matrix()
    predictor = cbind(df_wi$t_true,  X) %>% as.matrix()
    weight = df_wi$weight %>% as.matrix()
    # weight = weight / mean(weight)
    m1_parameter = glm(response~predictor, weights = weight, family = quasibinomial(link = "logit"))$coefficients %>% 
      t() %>% unname()
  }
  
  ## Model M3: T_true ~ X
  df_x = df %>% dplyr::select(-starts_with("t_obs"))
  X =  df_x %>% dplyr::select(starts_with('x'))
  predictor = df_x %>% dplyr::select(starts_with('x')) %>% as.matrix()
  response = df_x$t_true %>% as.matrix()
  weight = df_x$weight %>% as.matrix()
  # weight = weight / mean(weight)
  
  if (model2 == 'Alasso') {
    data = cbind(realT = as.data.frame(response), 
                 weight = as.data.frame(weight),
                 as.data.frame(predictor)) %>% as.data.frame()
    names(data)[1:2] = c('realT', 'weight')
    names(data) = gsub("x", "V", names(data), fixed = TRUE)
    ## first step: ridge regression
    ridge_model = cv.glmnet(predictor, response, weight = weight, intercept = FALSE, family = "binomial", alpha = 0)
    best_ridge_coef = as.matrix(coef(ridge_model, s = "lambda.1se"))[-1]
    
    ada_model = cv.glmnet(predictor, response, weight = weight, intercept = FALSE, family = "binomial",
                          penalty.factor = 1/(abs(best_ridge_coef)), nfold = 10)
    m2_parameter = coef(ada_model, s = "lambda.min")[-1] %>% as.matrix() %>% t()
  }
  
  if (model2 == 'GLM') {
    m2_parameter = glm(response~predictor-1, weights = weight, family = quasibinomial(link = "logit"))$coefficients %>% 
      t() %>% unname()
  }
  
  # Model M1: y ~ T_true + X
  response = df_wi$y_obs %>% as.matrix()
  predictor = cbind(df_wi$t_true, X) %>% as.matrix()
  weight = df_wi$weight %>% as.matrix()
  # weight = weight / mean(weight)
  
  if (model2 == 'GLM' & y_type == 'binary') {
    m3_parameter = glm(response~predictor, weights = weight, family = quasibinomial(link = "logit"))$coefficients %>% 
      t() %>% unname()
    residual_se = NA # will not use this
  }
  
  if (model2 == 'GLM' & y_type == 'continuous') {
    m3_parameter = lm(response~predictor, weights = weight)$coefficients %>% 
      t() %>% unname()
    # residual_se = summary(lm(response~predictor, weights = weight))$sigma
    
    # https://stats.stackexchange.com/questions/73966/in-weighted-least-squares-how-do-i-weight-the-residuals-to-get-an-accurate-z-s
    m3_model = lm(response~predictor, weights = weight)
    w <- m3_model$weights
    r <- m3_model$residuals
    rss_w <- sum(w*r^2)/mean(w)
    residual_se = sqrt(rss_w / m3_model$df)
  }
  
  theta = c(m1_parameter, m2_parameter, m3_parameter)
  
  return(list(theta = theta, residual = residual_se))
}

EMmix_out = function(raw_df, start, max_ite = 500, tol = 0.0001, model2 = 'GLM', y_type = 'binary', non_diff = 'yes') {
  # X: x1,x2 ... matrix [n*p]
  i = 0
  weight = Estep_out(raw_df, start, y_type, sd_est=1, non_diff = non_diff)
  theta_new = start
  theta = start
  res = t(as.matrix(theta_new))
  
  # while (i == 0 | (sqrt(sum((theta_new[3:(3 + 5)] - theta[3:(3 + 5)])^2)) > tol & i < max_ite)) { 
  while (i == 0 | (sqrt(sum((theta_new - theta)^2)) > tol & i < max_ite)) { 
    
    i = i + 1
    theta = theta_new
    process_M = Mstep_out(raw_df, weight, model2, y_type, non_diff = non_diff)
    theta_new = process_M$theta
    sd_est = process_M$residual
    # print(sd_est)
    weight = Estep_out(raw_df, theta_new, y_type, sd_est, non_diff = non_diff)
    
    res = rbind(res, t(as.matrix(theta_new)))
  }
  if (i < max_ite) {
    converge = TRUE
  } else {converge = FALSE}
  # print(i)
  return(list(parameter = res[i,], converge = converge, res = res))
}


g_computation = function(data1, data0, input_parameter) {
  # https://www.ncbi.nlm.nih.gov/pmc/articles/PMC8995931/
  # add intercept
  data1 = data.frame(intercept = 1, data1)
  data0 = data.frame(intercept = 1, data0)
  
  out1 = expit(as.matrix(data1) %*% as.vector(input_parameter)) # p(y=1|t=1,x)
  out0 = expit(as.matrix(data0) %*% as.vector(input_parameter)) # p(y=1|t=0,x)
  
  Y1T1 = mean(out1)
  Y1T0 = mean(out0)
  OR_temp=((Y1T1/(1-Y1T1))/(Y1T0/(1-Y1T0))) %>% log
  
  return(OR_temp)
}

g_computation_regression = function(data1, data0, model) {
  # https://www.ncbi.nlm.nih.gov/pmc/articles/PMC8995931/
  # # add intercept
  # data1 = data.frame(intercept = 1, data1)
  # data0 = data.frame(intercept = 1, data0)
  
  out1 = predict(model, newdata = data1, type = "response") # p(y=1|t=1,x)
  out0 = predict(model, newdata = data0, type = "response") # p(y=1|t=0,x)
  
  Y1T1 = mean(out1)
  Y1T0 = mean(out0)
  OR_temp=((Y1T1/(1-Y1T1))/(Y1T0/(1-Y1T0))) %>% log
  
  return(OR_temp)
}

g_computation_regression_continuous = function(data1, data0, model) {
  # https://www.ncbi.nlm.nih.gov/pmc/articles/PMC8995931/
  # add intercept
  data1 = data.frame(intercept = 1, data1)
  data0 = data.frame(intercept = 1, data0)
  
  input_parameter = model$coefficients
  
  out1 = as.matrix(data1) %*% as.vector(input_parameter)
  out0 = as.matrix(data0) %*% as.vector(input_parameter)
  
  ate = mean(out1) - mean(out0)
  
  return(ate)
}

g_computation_continuous = function(data1, data0, input_parameter) {
  # add intercept
  data1 = data.frame(intercept = 1, data1)
  data0 = data.frame(intercept = 1, data0)
  
  out1 = as.matrix(data1) %*% as.vector(input_parameter)
  out0 = as.matrix(data0) %*% as.vector(input_parameter)
  
  ate = mean(out1) - mean(out0)
  
  return(ate)
}
