# Supplementary material for: A Latent Variable Approach for Causal Effect Estimation Under Misclassified Treatment Assignment
Source: Stat Med. 2026 Apr 9;45(8-9):e70528. doi: 10.1002/sim.70528 (PMC13065501; doi:10.1002/sim.70528)
Supplement: Supplementary file 1 — Data S1: Supporting Information. [file SIM-45-0-s001.zip › MissclassifiedT_latentVar-main/simple case/simulation_withX_out.R]

rm(list=ls()) 
source('/storage/home/yqs5519/work/missT/EM_helper_withX_out.R')
library(tidyverse)
library(glmnet)
library(mvtnorm)
library(xtable)
set.seed(666)

nsim = 1000

# n = 500, y = continuous
# S1: association in Gamma = 0, association in error model Eta = 0
# S2: association in Gamma = 0.8, association in error model Eta = 0
# S3: association in Gamma = 0, association in error model Eta = 0.4
# S4: association in Gamma = 0.8, association in error model Eta = 0.4
# 
# n = 1000, y = continuous
# S5: association in Gamma = 0, association in error model Eta = 0
# S6: association in Gamma = 0.8, association in error model Eta = 0
# S7: association in Gamma = 0, association in error model Eta = 0.4
# S8: association in Gamma = 0.8, association in error model Eta = 0.4
# 
# y = binary
# S9: association in Gamma = 0.8, association in error model Eta = 0.4, n = 500
# S10: association in Gamma = 0.8, association in error model Eta = 0.4, n = 1000
# 
# sensitivity
# association in Gamma = 0.8, association in error model Eta = 0, n = 500

p = 5
# n = 200
n = 500
# n = 1000
# n = 2000
corr_parameter = 0.3

Intercept = 1
Beta = c(-2, 3, 1, 0.5, 0.5, rep(0,p-5)) # beta1 to betap
# Beta = c(-0.2, 0.3, 0.1, 0.5, 0.5, rep(0,p-5))
True_ATE_conditional = 2
# Gamma = c(Intercept, True_ATE_conditional, c(0, 0, 0, 0, 0, rep(0,p-5)))
Gamma = c(Intercept, True_ATE_conditional, c(-0.8, 0.8, -0.8, 0.8, -0.8,  rep(0,p-5)))
# Gamma = c(Intercept, True_ATE_conditional, c(-5, 5, -5, 2, -5,  rep(0,p-5)))


Eta = c(-0.4, 0, 0.4, 0, -0.4)
# Eta = c(0,0,0,0,0)

# non_diff = 'yes'
non_diff = 'no'

type_of_y = 'binary'
# type_of_y = 'continuous'

####################################################################################################
Mu = rep(0,p)
Correlation = ar1_cor(p, corr_parameter)
p_bern = 0.5

spec_true = 0.8 # P(w=0|t=0)
sens_true = 0.8 # P(w=1|t=1)
alpha0_true = logit(1 - spec_true)
alpha1_true = logit(sens_true) - alpha0_true


if (non_diff == 'yes') {
  Alpha = c(alpha0_true, alpha1_true)
}

if (non_diff == 'no') {
  # P(w | t, X; alpha)
  Alpha = c(alpha0_true, alpha1_true, Eta)
}

Theta_true = c(Alpha, Beta, Gamma)

model = 'GLM'


if (type_of_y == 'binary') {
  set.seed(1)
  X<-rmvnorm(1000000,Mu,Correlation)
  
  mean_col_true <- apply(X, 2, mean)
  std_col_true <- apply(X, 2, sd)
  X_centered_true <- sweep(X, 2, mean_col_true, "-")
  X_standardized_true <- sweep(X_centered_true, 2, std_col_true, "/")
  X = X_standardized_true
  
  prop<-1/(1+exp(-(X %*% Beta))) %>% as.vector() # true propensity score
  t_true<-rbinom(n,1,prop)
  y_prob1 = expit(as.vector(cbind(rep(1, length(t_true)), rep(1, length(t_true)), X) %*% Gamma))
  y_prob0 = expit(as.vector(cbind(rep(1, length(t_true)), rep(0, length(t_true)), X) %*% Gamma))
  Y1T1 = mean(y_prob1)
  Y1T0 = mean(y_prob0)
  True_ATE_marginal = ((Y1T1/(1-Y1T1))/(Y1T0/(1-Y1T0))) %>% log %>% round(2)
}

if (type_of_y == 'continuous') {
  True_ATE_marginal = True_ATE_conditional
}

file_num = readr::parse_number(list.files('/storage/home/yqs5519/work/missT/', 'output'))
location_index = ifelse(is_empty(file_num), 1,  max(file_num) + 1) ## set location to save results
location = paste('/storage/home/yqs5519/work/missT/output', location_index, '/', sep = '')
dir.create(location)


fileConn<-file(paste(location, 'settings.txt', sep = ''))
writeLines(c("Sample size:", n, '\n',
             "Alpha(error model):", Alpha, '\n',
             "Gamma (outcome model):", Gamma, '\n',
             'Beat (treatment model):', Beta, '\n',
             'Mean of X:', Mu, '\n',
             'Correlation of X:', corr_parameter, '\n',
             'p of bernoulli of X:', p_bern, '\n',
             'True_ATE_conditional:', True_ATE_conditional, '\n',
             'True_ATE_marginal:', True_ATE_marginal, '\n',
             'number of covariate',p,'\n',
             'outcome type',type_of_y,'\n',
             'Output locaton:', location, '\n',
             'n sim:', nsim), fileConn)
close(fileConn)

ATE_proposed_conditional = c()
ATE_proposed_marginal = c()

ATE_naive_conditional = c()
ATE_naive_marginal = c()
ATE_oracle_conditional = c()
ATE_oracle_marginal = c()
ATE_unadjusted_conditional = c()
ATE_unadjusted_marginal = c()

ite = 1

theta_matrix = data.frame(matrix(vector(), ncol = length(Theta_true)))
seed_ite = 1
while (ite <= nsim) {
  set.seed(seed_ite)
  if (ite %% 100 == 1) {print(paste('iteration: ', ite))}
  X<-rmvnorm(n,Mu,Correlation)
  
  mean_col_true <- apply(X, 2, mean)
  std_col_true <- apply(X, 2, sd)
  X_centered_true <- sweep(X, 2, mean_col_true, "-")
  X_standardized_true <- sweep(X_centered_true, 2, std_col_true, "/")
  X = X_standardized_true
  
  X[,4] = rbinom(n, 1, p_bern)
  X[,5] = rbinom(n, 1, p_bern)
  
  prop<-1/(1+exp(-(X %*% Beta))) %>% as.vector() # true propensity score
  t_true<-rbinom(n,1,prop)
  
  ## check overlap
  # df <- data.frame(t_true, X, prop)
  # data_long <- pivot_longer(df,
  #                           2:ncol(df), names_to = "Variable", values_to = "Value")
  # ggplot(data_long, aes(x = Value, fill = factor(t_true))) +
  #   geom_density(alpha = 0.5) +
  #   facet_wrap(~ Variable, scales = "free") +
  #   labs(title = "Distribution of X by Binary T", x = "Value", y = "Density") +
  #   theme_minimal()
  
  ## another outcome data generation
  # y1_prob = (True_treated+as.vector(X %*% Gamma1)+rnorm(n)) %>% expit()
  # y0_prob = (True_control+as.vector(X %*% Gamma0)+rnorm(n)) %>% expit()
  # y1 = rbinom(n, 1, y1_prob)
  # y0 = rbinom(n, 1, y0_prob)
  # y = t_true*y1 + (1-t_true)*y0
  
  if (type_of_y == 'binary') {
    y_prob = expit(as.vector(cbind(rep(1, length(t_true)), t_true, X) %*% Gamma))
    y = rbinom(n, 1, y_prob)
  }
  
  if (type_of_y == 'continuous') {
    y = as.vector(cbind(rep(1, length(t_true)), t_true, X) %*% Gamma) + rnorm(n)
  }
  
  # treatment misspecification under assumption
  if (non_diff == 'yes') {
    p_obs = expit(Alpha[1] + Alpha[2]*t_true)
    t_obs = rbinom(n = n, size = 1, prob = p_obs)
  } 
  if (non_diff == 'no') {
    p_obs = expit(Alpha[1] + Alpha[2]*t_true + X %*% Alpha[3:length(Alpha)])
    t_obs = rbinom(n = n, size = 1, prob = p_obs)
  }
  
  # mean(t_obs)
  # mean(t_true)
  
  obs_data = data.frame(t_obs, X) %>% janitor::clean_names()
  
  ## 1. proposed method
  alpha_initial = Alpha
  beta_model = glm(t_obs~X-1, family = binomial(link = "logit"))
  beta_initial = beta_model$coefficients
  initial1 = c(alpha_initial, beta_initial)

  ### EM
  out_data = data.frame(y_obs = y, t_obs, X) %>% janitor::clean_names()
  colnames(out_data)[1] = 'y_obs'
  if (type_of_y == 'binary') {
    initial2 = glm(y~t_obs+X, family = binomial(link = "logit"))$coefficients
  }
  if (type_of_y == 'continuous') {
    initial2 = lm(y~t_obs+X)$coefficients
  }
  initial = c(initial1, initial2)
  # initial = Theta_true
  res = EMmix_out(raw_df = out_data, start = initial, max_ite = 1000, tol = 1e-5, model2 = model, y_type = type_of_y, non_diff = non_diff)
  
  theta_matrix = rbind(theta_matrix, res$parameter)
  
  if (res$converge == FALSE) {
    print(seed_ite)
    seed_ite = seed_ite + 1
    next
  }
  
  ### outcome model
  seed_ite = seed_ite + 1
  ATE_proposed_conditional = c(ATE_proposed_conditional, res$parameter['t_obs'])
  
  ### standardization
  out_data1 = data.frame(t_obs = 1, X)
  out_data0 = data.frame(t_obs = 0, X)
  if (type_of_y == 'binary') {
    g_ate_temp = g_computation(data1=out_data1, data0=out_data0, res$parameter[(length(res$parameter)-p-1):length(res$parameter)])
  }
  if (type_of_y == 'continuous') {
    g_ate_temp = g_computation_continuous(data1=out_data1, data0=out_data0, res$parameter[(length(res$parameter)-p-1):length(res$parameter)])
  }
  ATE_proposed_marginal = c(ATE_proposed_marginal, g_ate_temp)
  
  ## 2. Naive
  if (model == 'GLM' & type_of_y == 'binary') {
    ATE_naive_conditional_temp = glm(y~t_obs+X, family = binomial(link = "logit"))$coefficients['t_obs']
    ATE_naive_model = glm(y~t_obs+X, family = binomial(link = "logit"))
    ATE_naive_marginal_temp = g_computation_regression(data1=out_data1, data0=out_data0, model = ATE_naive_model)
  }
  if (model == 'GLM' & type_of_y == 'continuous') {
    ATE_naive_conditional_temp = lm(y~t_obs+X)$coefficients['t_obs']
    ATE_naive_marginal_temp = ATE_naive_conditional_temp
  }

  ATE_naive_conditional = c(ATE_naive_conditional, ATE_naive_conditional_temp)
  ATE_naive_marginal = c(ATE_naive_marginal, ATE_naive_marginal_temp)
  
  ## 3. Oracle
  out_data1 = data.frame(t_true = 1, X) 
  out_data0 = data.frame(t_true = 0, X) 
  if (type_of_y == 'binary') {
    ATE_oracle_conditional_temp = glm(y~t_true+X, family = binomial(link = "logit"))$coefficients['t_true']
    ATE_oracle_model = glm(y~t_true+X, family = binomial(link = "logit"))
    ATE_oracle_marginal_temp = g_computation_regression(data1=out_data1, data0=out_data0, model = ATE_oracle_model)
  }
  if (type_of_y == 'continuous') {
    ATE_oracle_model = lm(y~t_true+X)
    ATE_oracle_conditional_temp = ATE_oracle_model$coefficients['t_true']
    ATE_oracle_marginal_temp = g_computation_regression_continuous(data1=out_data1, data0=out_data0, model = ATE_oracle_model)
  }
  ATE_oracle_conditional = c(ATE_oracle_conditional, ATE_oracle_conditional_temp)
  ATE_oracle_marginal = c(ATE_oracle_marginal, ATE_oracle_marginal_temp)
  
  ## 4. Unadjusted
  out_data1 = data.frame(t_true = 1, X) %>% select(t_true)
  out_data0 = data.frame(t_true = 0, X) %>% select(t_true)
  if (type_of_y == 'binary') {
    ATE_unadjusted_conditional_temp = glm(y~t_true, family = binomial(link = "logit"))$coefficients['t_true']
    ATE_unadjusted_model = glm(y~t_true, family = binomial(link = "logit"))
    ATE_unadjusted_marginal_temp = g_computation_regression(data1=out_data1, data0=out_data0, model = ATE_unadjusted_model)
  }
  if (type_of_y == 'continuous') {
    ATE_unadjusted_conditional_temp = lm(y~t_true)$coefficients['t_true']
    ATE_unadjusted_model = lm(y~t_true)
    ATE_unadjusted_marginal_temp = g_computation_regression_continuous(data1=out_data1, data0=out_data0, model = ATE_unadjusted_model)
  }
  ATE_unadjusted_conditional = c(ATE_unadjusted_conditional, ATE_unadjusted_conditional_temp)
  ATE_unadjusted_marginal = c(ATE_unadjusted_marginal, ATE_unadjusted_marginal_temp)
  
  ite = ite + 1
}

## ATE estimation: conditional
out_df_conditional = data.frame(Oracle = ATE_oracle_conditional,
                                Naive = ATE_naive_conditional,
                                Unadjusted = ATE_unadjusted_conditional,
                                Proposed_conditional = ATE_proposed_conditional)


## causal effect marginal
out_df_marginal = data.frame(Oracle = ATE_oracle_marginal,
                             Naive = ATE_naive_marginal,
                             Unadjusted = ATE_unadjusted_marginal,
                             Proposed_marginal = ATE_proposed_marginal)

saveRDS(out_df_marginal, paste(location, 'table_marginal.rds', sep = ''))
saveRDS(out_df_conditional, paste(location, 'table_conditional.rds', sep = ''))
