# Supplementary material for: A Latent Variable Approach for Causal Effect Estimation Under Misclassified Treatment Assignment
Source: Stat Med. 2026 Apr 9;45(8-9):e70528. doi: 10.1002/sim.70528 (PMC13065501; doi:10.1002/sim.70528)
Supplement: Supplementary file 1 — Data S1: Supporting Information. [file SIM-45-0-s001.zip › MissclassifiedT_latentVar-main/simple case/simulation_withoutX_out_3d.R]

rm(list=ls()) 
source('/storage/home/yqs5519/work/missT/EM_helper_withoutX_out.R')
library(tidyverse)
library(glmnet)
library(mvtnorm)
library(xtable)
library(doParallel)
library(foreach)
set.seed(666)

file_num = readr::parse_number(list.files('/storage/home/yqs5519/work/missT/', 'output'))
location_index = ifelse(is_empty(file_num), 1,  max(file_num) + 1) ## set location to save results
location = paste('/storage/home/yqs5519/work/missT/output', location_index, '/', sep = '')
dir.create(location)

# Define the number of cores to be used
num_cores <- detectCores()
cl <- makeCluster(num_cores)
registerDoParallel(cl)


nsim = 1000

p = 5
n = 1000
Mu = rep(0,p)
corr_parameter = 0.3
Correlation = ar1_cor(p, corr_parameter)

p_bern = 0.5

True_treated = 6
True_control = 4
True_ATE_conditional = True_treated - True_control # true log odds ratio

Beta = c(-2, 3, 1, 0.5, 0.5, rep(0,p-5)) # beta1 to betap
Intercept = 1
Gamma = c(Intercept, True_ATE_conditional, c(-0.8, 0.8, -0.8, 0.8, -0.8,  rep(0,p-5)))


model = 'GLM'

# type_of_y = 'binary'
type_of_y = 'continuous'

if (type_of_y == 'binary') {
  set.seed(1)
  X<-rmvnorm(1000000,Mu,Correlation)
  
  mean_col_true <- apply(X, 2, mean)
  std_col_true <- apply(X, 2, sd)
  X_centered_true <- sweep(X, 2, mean_col_true, "-")
  X_standardized_true <- sweep(X_centered_true, 2, std_col_true, "/")
  X = X_standardized_true
  
  X[,4] = rbinom(n, 1, p_bern)
  X[,5] = rbinom(n, 1, p_bern)
  
  prop<-1/(1+exp(-(X %*% Beta))) %>% as.vector() # true propensity score
  t_true<-rbinom(n,1,prop)
  y_prob1 = expit(as.vector(cbind(rep(1, length(t_true)), rep(1, length(t_true)), X) %*% Gamma))
  y_prob0 = expit(as.vector(cbind(rep(1, length(t_true)), rep(0, length(t_true)), X) %*% Gamma))
  Y1T1 = mean(y_prob1)
  Y1T0 = mean(y_prob0)
  True_ATE_marginal = ((Y1T1/(1-Y1T1))/(Y1T0/(1-Y1T0))) %>% log %>% round(2)
}

if (type_of_y == 'continuous') {
  True_ATE_marginal = True_ATE_conditional
}


spec_true_vec = seq(0.95,0.5,-0.05) # P(w=0|t=0)
sens_true_vec = seq(0.95,0.5,-0.05) # P(w=1|t=1)


fileConn<-file(paste(location, 'settings.txt', sep = ''))
writeLines(c("Sample size:", n, '\n',
             "spec_true_vec (error model):", spec_true_vec, '\n',
             "sens_true_vec (error model):", sens_true_vec, '\n',
             "Gamma (outcome model):", Gamma, '\n',
             'Beat (treatment model):', Beta, '\n',
             'Mean of X:', Mu, '\n',
             'Correlation of X:', corr_parameter, '\n',
             'True mean treated:', True_treated, '\n',
             'True mean control:', True_control, '\n',
             'True_ATE_conditional:', True_ATE_conditional, '\n',
             'True_ATE_marginal:', True_ATE_marginal, '\n',
             'number of covariate',p,'\n',
             'outcome type',type_of_y,'\n',
             'Output locaton:', location, '\n',
             'n sim:', nsim), fileConn)
close(fileConn)


results <- foreach(spec_index = 1:length(spec_true_vec), .combine = 'c') %:%
  foreach(sens_index = 1:length(sens_true_vec), .combine = 'c') %dopar% {
    library(tidyverse)
    library(glmnet)
    library(mvtnorm)
    library(xtable)
# for (spec_index in 1:length(spec_true_vec)) {
#   for (sens_index in 1:length(sens_true_vec)) {
    
    table_conditional = data.frame(matrix(vector(), 0, 5))
    table_marginal = data.frame(matrix(vector(), 0, 5))
    
    spec_true = spec_true_vec[spec_index] # P(w=0|t=0)
    sens_true = sens_true_vec[sens_index] # P(w=1|t=1)
    
    alpha0_true = logit(1 - spec_true)
    alpha1_true = logit(sens_true) - alpha0_true
    Alpha = c(alpha0_true, alpha1_true)
    
    proposed_ATE_conditional = c()
    proposed_ATE_marginal = c()
    
    ATE_naive_conditional = c()
    ATE_naive_marginal = c()
    ATE_oracle_conditional = c()
    ATE_oracle_marginal = c()
    ATE_unadjusted_conditional = c()
    ATE_unadjusted_marginal = c()
    
    ite = 1
    
    # theta_matrix = data.frame(matrix(vector(), ncol = 2+p+2+p))
    seed_ite = 1
    while (ite <= nsim) {
      set.seed(seed_ite)
      if (ite %% 20 == 1) {print(paste('iteration: ', ite))}
      X<-rmvnorm(n,Mu,Correlation)
      
      mean_col_true <- apply(X, 2, mean)
      std_col_true <- apply(X, 2, sd)
      X_centered_true <- sweep(X, 2, mean_col_true, "-")
      X_standardized_true <- sweep(X_centered_true, 2, std_col_true, "/")
      X = X_standardized_true
      
      X[,4] = rbinom(n, 1, p_bern)
      X[,5] = rbinom(n, 1, p_bern)
      
      prop<-1/(1+exp(-(X %*% Beta))) %>% as.vector() # true propensity score
      t_true<-rbinom(n,1,prop)
      
      if (type_of_y == 'binary') {
        y_prob = expit(as.vector(cbind(rep(1, length(t_true)), t_true, X) %*% Gamma))
        y = rbinom(n, 1, y_prob)
      }
      
      if (type_of_y == 'continuous') {
        y = as.vector(cbind(rep(1, length(t_true)), t_true, X) %*% Gamma) + rnorm(n)
      }
      
      # treatment misspecification under assumption
      p_obs = expit(Alpha[1] + Alpha[2]*t_true)
      t_obs = rbinom(n = n, size = 1, prob = p_obs)
      
      obs_data = data.frame(t_obs, X) %>% janitor::clean_names()
      
      ## 1. proposed method
      alpha_initial = Alpha
      beta_model = glm(t_obs~X-1, family = binomial(link = "logit"))
      beta_initial = beta_model$coefficients
      initial1 = c(alpha_initial, beta_initial)
      
      ### EM
      out_data = data.frame(y_obs = y, t_obs, X) %>% janitor::clean_names()
      colnames(out_data)[1] = 'y_obs'
      if (type_of_y == 'binary') {
        initial2 = glm(y~t_obs+X, family = binomial(link = "logit"))$coefficients
      }
      if (type_of_y == 'continuous') {
        initial2 = lm(y~t_obs+X)$coefficients
      }
      initial = c(initial1, initial2)
      res = EMmix_out(raw_df = out_data, start = initial, max_ite = 1000, tol = 1e-5, model2 = model, y_type = type_of_y)
      
      # theta_matrix = rbind(theta_matrix, res$parameter)
      
      if (res$converge == FALSE) {
        print(seed_ite)
        seed_ite = seed_ite + 1
        next
      }
      
      ### outcome model
      seed_ite = seed_ite + 1
      proposed_ATE_conditional = c(proposed_ATE_conditional, res$parameter['t_obs'])
      
      ### standardization
      out_data1 = data.frame(t_obs = 1, X)
      out_data0 = data.frame(t_obs = 0, X)
      if (type_of_y == 'binary') {
        g_ate_temp = g_computation(data1=out_data1, data0=out_data0, res$parameter[(length(res$parameter)-p-1):length(res$parameter)])
      }
      if (type_of_y == 'continuous') {
        g_ate_temp = g_computation_continuous(data1=out_data1, data0=out_data0, res$parameter[(length(res$parameter)-p-1):length(res$parameter)])
      }
      proposed_ATE_marginal = c(proposed_ATE_marginal, g_ate_temp)
      
      ## 2. Naive
      if (model == 'GLM' & type_of_y == 'binary') {
        ATE_naive_conditional_temp = glm(y~t_obs+X, family = binomial(link = "logit"))$coefficients['t_obs']
        ATE_naive_model = glm(y~t_obs+X, family = binomial(link = "logit"))
        ATE_naive_marginal_temp = g_computation_regression(data1=out_data1, data0=out_data0, model = ATE_naive_model)
      }
      if (model == 'GLM' & type_of_y == 'continuous') {
        ATE_naive_conditional_temp = lm(y~t_obs+X)$coefficients['t_obs']
        ATE_naive_marginal_temp = ATE_naive_conditional_temp
      }
      
      ATE_naive_conditional = c(ATE_naive_conditional, ATE_naive_conditional_temp)
      ATE_naive_marginal = c(ATE_naive_marginal, ATE_naive_marginal_temp)
      
      ## 3. Oracle
      out_data1 = data.frame(t_true = 1, X) 
      out_data0 = data.frame(t_true = 0, X) 
      if (type_of_y == 'binary') {
        ATE_oracle_conditional_temp = glm(y~t_true+X, family = binomial(link = "logit"))$coefficients['t_true']
        ATE_oracle_model = glm(y~t_true+X, family = binomial(link = "logit"))
        ATE_oracle_marginal_temp = g_computation_regression(data1=out_data1, data0=out_data0, model = ATE_oracle_model)
      }
      if (type_of_y == 'continuous') {
        ATE_oracle_model = lm(y~t_true+X)
        ATE_oracle_conditional_temp = ATE_oracle_model$coefficients['t_true']
        ATE_oracle_marginal_temp = g_computation_regression_continuous(data1=out_data1, data0=out_data0, model = ATE_oracle_model)
      }
      ATE_oracle_conditional = c(ATE_oracle_conditional, ATE_oracle_conditional_temp)
      ATE_oracle_marginal = c(ATE_oracle_marginal, ATE_oracle_marginal_temp)
      
      ## 4. Unadjusted
      out_data1 = data.frame(t_true = 1, X) %>% dplyr::select(t_true)
      out_data0 = data.frame(t_true = 0, X) %>% dplyr::select(t_true)
      if (type_of_y == 'binary') {
        ATE_unadjusted_conditional_temp = glm(y~t_true, family = binomial(link = "logit"))$coefficients['t_true']
        ATE_unadjusted_model = glm(y~t_true, family = binomial(link = "logit"))
        ATE_unadjusted_marginal_temp = g_computation_regression(data1=out_data1, data0=out_data0, model = ATE_unadjusted_model)
      }
      if (type_of_y == 'continuous') {
        ATE_unadjusted_model = lm(y~t_true)
        ATE_unadjusted_conditional_temp = ATE_unadjusted_model$coefficients['t_true']
        ATE_unadjusted_marginal_temp = g_computation_regression_continuous(data1=out_data1, data0=out_data0, model = ATE_unadjusted_model)
      }
      ATE_unadjusted_conditional = c(ATE_unadjusted_conditional, ATE_unadjusted_conditional_temp)
      ATE_unadjusted_marginal = c(ATE_unadjusted_marginal, ATE_unadjusted_marginal_temp)
      
      ite = ite + 1
    }
    
    ## ATE estimation: conditional
    out_df_conditional = data.frame(Oracle = ATE_oracle_conditional,
                                    Naive = ATE_naive_conditional,
                                    Unadjusted = ATE_unadjusted_conditional,
                                    Proposed_conditional = proposed_ATE_conditional)
    
    Bias_conditional = apply(out_df_conditional - True_ATE_conditional, 2, mean) 
    Var_conditional = apply(out_df_conditional- True_ATE_conditional, 2, var) 
    RMSE_conditional = apply((out_df_conditional-True_ATE_conditional)^2, FUN=mean, MARGIN=2) %>% sqrt()
    table_conditional_temp = cbind(Bias_conditional, Var_conditional, RMSE_conditional, sens_true, spec_true)
    table_conditional = rbind(table_conditional, table_conditional_temp)
    
    ## causal effect marginal
    out_df_marginal = data.frame(Oracle = ATE_oracle_marginal,
                                 Naive = ATE_naive_marginal,
                                 Unadjusted = ATE_unadjusted_marginal,
                                 Proposed_marginal = proposed_ATE_marginal)
    
    
    Bias_marginal = apply(out_df_marginal - True_ATE_marginal, 2, mean) 
    Var_marginal = apply(out_df_marginal- True_ATE_marginal, 2, var) 
    RMSE_marginal = apply((out_df_marginal-True_ATE_marginal)^2, FUN=mean, MARGIN=2) %>% sqrt()
    table_marginal_temp = cbind(Bias_marginal, Var_marginal, RMSE_marginal, sens_true, spec_true)
    table_marginal = rbind(table_marginal, table_marginal_temp)
    
    write.csv(table_marginal, paste0(paste(location, 'table_marginal', sep = ''), spec_index, '_', sens_index, ".csv"), row.names = F)
    write.csv(table_conditional, paste0(paste(location, 'table_conditional', sep = ''), spec_index, '_', sens_index, ".csv"), row.names = F)
    
    list(table_marginal_temp, table_conditional_temp)
# }
}
stopCluster(cl)

results_odd <- results[seq(1, length(results), by = 2)]
results_even <- results[seq(2, length(results), by = 2)]

table_marginal <- do.call(rbind, results_odd) %>% as.data.frame() %>% 
  mutate(Method = rep(c('Oracle', 'Naive', 'Unadjusted', 'Proposed'), length(results_odd))) %>% 
  mutate(Bias_marginal = abs(Bias_marginal))
table_conditional <- do.call(rbind, results_even) %>% as.data.frame() %>% 
  mutate(Method = rep(c('Oracle', 'Naive', 'Unadjusted', 'Proposed'), length(results_odd))) %>% 
  mutate(Bias_conditional = abs(Bias_conditional))
colnames(table_marginal)[1:3] = c('Bias', 'Var', 'RMSE')
colnames(table_conditional)[1:3] = c('Bias', 'Var', 'RMSE')

saveRDS(table_marginal, paste(location, 'table_marginal.rds', sep = ''))
saveRDS(table_conditional, paste(location, 'table_conditional.rds', sep = ''))
