# Supplementary material for: A Latent Variable Approach for Causal Effect Estimation Under Misclassified Treatment Assignment
Source: Stat Med. 2026 Apr 9;45(8-9):e70528. doi: 10.1002/sim.70528 (PMC13065501; doi:10.1002/sim.70528)
Supplement: Supplementary file 1 — Data S1: Supporting Information. [file SIM-45-0-s001.zip › MissclassifiedT_latentVar-main/withX_out_model_ml/EM_helper_withX_out_ml.R]

library(ranger)
library(nnet)
library(caret)

ar1_cor <- function(n, rho) {
  exponent <- abs(matrix(1:n - 1, nrow = n, ncol = n, byrow = TRUE) - 
                    (1:n - 1))
  rho^exponent
}

logit = function(x) {
  y = log(x/(1 - x))
  return(y)
}
expit = function(x) {
  y = 1 / (1 + exp(-x))
  return(y)
}


## outcome EM
Estep_out = function(raw_df, theta, non_diff = 'yes', y_type = 'binary', sd_est = 1, p1_input = NULL, p0_input = NULL){
  # theta = (alpha, eta, beta) = 2 + p + p = 2p + 2
  # w = misclassified treatment
  realX = raw_df %>% dplyr::select(starts_with("x")) %>% as.matrix()
  w = raw_df %>% dplyr::select(starts_with("t_obs")) %>% as.matrix()
  y = raw_df %>% dplyr::select(starts_with("y_obs")) %>% as.matrix()
  
  # part 1 (M2): error model
  if (non_diff == 'yes') {
    alpha0 = theta[1]
    alpha1 = theta[2]
    beta = theta[3:(2+ncol(realX))]
    gamma = theta[(3+ncol(realX)):length(theta)]
    
    p1 = expit(alpha0 + alpha1) # p(tobs=1 | t=1)
    p2  = expit(alpha0) # p(tobs=1 | t=0)
  }
  if (non_diff == 'no') {
    alpha0 = theta[1]
    alpha1 = theta[2]
    alpha_rest = theta[3:(2+ncol(realX))]
    beta = theta[(3+ncol(realX)):(2+2*ncol(realX))]
    gamma = theta[(3+2*ncol(realX)):length(theta)]
    
    p1 = expit(alpha0 + alpha1 + realX %*% alpha_rest) # p(tobs=1 | t=1, X)
    p2  = expit(alpha0 + realX %*% alpha_rest) # p(tobs=1 | t=0, X)
  }
  if (non_diff == 'forest' | non_diff == 'nn' | non_diff == 'true') {
    beta = theta[(3+ncol(realX)):(2+2*ncol(realX))]
    gamma = theta[(3+2*ncol(realX)):length(theta)]
    
    p1 = p1_input
    p2 = p0_input
  }

  pw_t1 = p1^w[,1]*(1 - p1)^(1 - w[,1]) # p(tobs | t=1)
  pw_t0 = p2^w[,1]*(1 - p2)^(1 - w[,1]) # p(tobs | t=0)
  
  # part 2 (M3): PS model
  pt1 = expit(realX %*% beta) # p(t = 1 | X)
  pt0 = 1 - pt1 # p(t = 0 | X)
  
  # part 3 (M1): outcome model
  if (y_type == 'binary') {
    pytx1 = expit(cbind(rep(1,dim(X)[1]), rep(1,dim(X)[1]), X) %*% gamma) # p(y=1|t=1,x)
    pytx0 = expit(cbind(rep(1,dim(X)[1]), rep(0,dim(X)[1]), X) %*% gamma) # p(y=1|t=0,x)
    pytx1_true = pytx1^y[,1]*(1 - pytx1)^(1 - y[,1]) # p(y|t=1,x)
    pytx0_true = pytx0^y[,1]*(1 - pytx0)^(1 - y[,1]) # p(y|t=0,x)
  }
  
  if (y_type == 'continuous') {
    mean_vec1 = cbind(rep(1,dim(X)[1]), rep(1,dim(X)[1]), X) %*% gamma
    pred1 = cbind(rep(1,dim(X)[1]), rep(1,dim(X)[1]), X) %*% gamma
    error1 = y - pred1
    # var1 = (1/(length(y) - (dim(X)[2] + 1) + 1)) * sum(error1^2)
    # sd1 = 1
    sd1 = sd_est
    pytx1_true = dnorm(y, mean_vec1, sd1)
    
    mean_vec0 = cbind(rep(1,dim(X)[1]), rep(0,dim(X)[1]), X) %*% gamma
    pred0 = cbind(rep(1,dim(X)[1]), rep(0,dim(X)[1]), X) %*% gamma
    error0 = y - pred0
    # var0 = (1/(length(y) - (dim(X)[2] + 1) + 1)) * sum(error0^2)
    # sd0 = 1
    sd0 = sd_est
    pytx0_true = dnorm(y, mean_vec0, sd0)
    # a = data.frame(mean_vec1,mean_vec0,y,t_obs)
  }
  
  ## calculate E step
  ## pw_t1: error model; pt1: PS model; pytx1_true: outcome model
  E = (pw_t1*pt1*pytx1_true) / (pw_t1*pt1*pytx1_true + pw_t0*pt0*pytx0_true) %>% as.data.frame()
  E2 = E[rep(seq_len(nrow(E)), each = 2), ] %>% as.data.frame() 
  E2 = E2 %>% mutate(col_num = as.double(rownames(E2)))
  colnames(E2) = c("p", "col_num")
  E2 = E2 %>% mutate(weight = ifelse(col_num %% 2 == 1, p, 1 - p)) # second = 1-p
  weight = E2 %>% dplyr::select(weight)
  
  return(weight)
}

Mstep_out = function(raw_df, weight, model2 = 'GLM', non_diff = 'yes', y_type = 'binary', p1_true = NA, p0_true = NA) {
  t_true = rep(1:0, times = nrow(raw_df), each = 1) %>% as.data.frame()
  colnames(t_true) = "t_true"
  df = raw_df[rep(seq_len(nrow(raw_df)), each = 2), ] %>% bind_cols(weight) %>% bind_cols(t_true)
  # df: the dataframe containing all information
  # df_x: x,t_true,y_obs,weights
  # df_wi: wi, x, t_true=0/1, y_obs, weigths
  # return theta = (alpha_0, alpha_1, eta, beta0, beta1,..., betap); dim = (2 + p + 1 + p) = p + 3
  
  ## Model M2
  if (non_diff == 'yes') {
    # T_obs ~ T_true
    wi = colnames(df)[startsWith(colnames(df),"t_obs")]
    df_wi = df %>% dplyr::select(wi, weight, t_true, y_obs, starts_with('x'))
    response = df_wi$t_obs %>% as.matrix()
    predictor = df_wi$t_true %>% as.matrix()
    weight = df_wi$weight %>% as.matrix()
    # weight = weight / mean(weight)
    m1_parameter = glm(response~predictor, weights = weight, family = quasibinomial(link = "logit"))$coefficients %>% 
      t() %>% unname()

    alpha0 = m1_parameter[1]
    alpha1 = m1_parameter[2]
    alpha_rest = m1_parameter[3:length(m1_parameter)]
    
    p1 = expit(alpha0 + alpha1) # p(tobs=1 | t=1, X)
    p0  = expit(alpha0) # p(tobs=1 | t=0, X)
  }
  
  ## Model M2
  if (non_diff == 'no') {
    # T_obs ~ T_true + X
    wi = colnames(df)[startsWith(colnames(df),"t_obs")]
    df_wi = df %>% dplyr::select(wi, weight, t_true, y_obs, starts_with('x'))
    response = df_wi$t_obs %>% as.matrix()
    X =  df %>% dplyr::select(starts_with('x')) %>% as.matrix()
    predictor = cbind(df_wi$t_true,X) %>% as.matrix()
    weight = df_wi$weight %>% as.matrix()
    # weight = weight / mean(weight)
    m1_parameter = glm(response~predictor, weights = weight, family = quasibinomial(link = "logit"))$coefficients %>% 
      t() %>% unname()
    # test = predict(m1_parameter, newdata = df_t1, type = 'response')
    
    alpha0 = m1_parameter[1]
    alpha1 = m1_parameter[2]
    alpha_rest = m1_parameter[3:length(m1_parameter)]
    
    X_pred =  raw_df %>% dplyr::select(starts_with('x')) %>% as.matrix()
    p1 = expit(alpha0 + alpha1 + X_pred %*% alpha_rest) # p(tobs=1 | t=1, X)
    p0  = expit(alpha0 + X_pred %*% alpha_rest) # p(tobs=1 | t=0, X)
  }
  
  if (non_diff == 'forest') {
    m1_parameter = rep(NA, ncol(X)+2)
    wi = colnames(df)[startsWith(colnames(df),"t_obs")]
    df_wi = df %>% dplyr::select(wi, weight, t_true, y_obs, starts_with('x'))
    x_columns <- colnames(df_wi)[startsWith(colnames(df_wi), "x")]
    formula <- as.formula(paste("t_obs ~ t_true + ", paste(x_columns, collapse = " + ")))
    m1_model <- ranger(formula, 
                       data = df_wi,
                       mtry = length(x_columns),
                       case.weights = weight,
                       num.trees = 500,  # Adjust as needed
                       probability = TRUE)

    df_t1 = raw_df %>% select(starts_with('x')) %>% mutate(t_true = 1)
    df_t0 = raw_df %>% select(starts_with('x')) %>% mutate(t_true = 0)
    p1 = predict(m1_model, data = df_t1)$predictions[,2]
    p0 = predict(m1_model, data = df_t0)$predictions[,2]
  }
  
  if (non_diff == 'nn') {
    m1_parameter = rep(NA, ncol(X)+2)
    wi = colnames(df)[startsWith(colnames(df),"t_obs")]
    df_wi = df %>% dplyr::select(wi, weight, t_true, y_obs, starts_with('x'))
    x_columns <- colnames(df_wi)[startsWith(colnames(df_wi), "x")]
    formula <- as.formula(paste("(t_obs) ~ (t_true) + ", paste(x_columns, collapse = " + ")))
    df_t1 = raw_df %>% dplyr::select(starts_with('x')) %>% mutate(t_true = 1)
    df_t0 = raw_df %>% dplyr::select(starts_with('x')) %>% mutate(t_true = 0)
    df_wi$t_obs = as.factor(df_wi$t_obs)
    
    # m1_model <- nnet(formula, data = df_wi, entropy = T, trace = F, weights=weight, size=2, maxit = 300)
    # converge_ite = 1
    # while (m1_model$convergence == 1 & converge_ite <= 5) {
    #   converge_ite = converge_ite + 1
    #   # print(converge_ite)
    #   set.seed(converge_ite)
    #   m1_model <- nnet(formula, data = df_wi, entropy = T, trace = F, weights=weight, size=2, maxit = 300)
    # }
    # 
    # 
    # df_t1 = raw_df %>% dplyr::select(starts_with('x')) %>% mutate(t_true = 1)
    # df_t0 = raw_df %>% dplyr::select(starts_with('x')) %>% mutate(t_true = 0)
    # p1 = predict(m1_model, newdata = df_t1)
    # p0 = predict(m1_model, newdata = df_t0)
    
    ## bagging
    # df_t1 = raw_df %>% dplyr::select(starts_with('x')) %>% mutate(t_true = 1)
    # df_t0 = raw_df %>% dplyr::select(starts_with('x')) %>% mutate(t_true = 0)
    # 
    # bag_time = 5
    # p1 = matrix(, ncol = bag_time, nrow = nrow(df_t1))
    # p0 = matrix(, ncol = bag_time, nrow = nrow(df_t1))
    # for (bag in 1:bag_time) {
    #   set.seed(bag)
    #   m1_model <- nnet(formula, data = df_wi, entropy = T, trace = F, weights=weight, size=2, maxit = 300)
    #   converge_ite = 1
    #   while (m1_model$convergence == 1 & converge_ite <= 5) {
    #     converge_ite = converge_ite + 1
    #     # print(converge_ite)
    #     set.seed(converge_ite)
    #     m1_model <- nnet(formula, data = df_wi, entropy = T, trace = F, weights=weight, size=2, maxit = 300)
    #   }
    # 
    #   p1[,bag] = predict(m1_model, newdata = df_t1)
    #   p0[,bag] = predict(m1_model, newdata = df_t0)
    # }
    # 
    # p1 = apply(p1, 1, median)
    # p0 = apply(p0, 1, median)
    
    controlList <- trainControl(method = "cv", number = 3)
    # tuneMatrix <- expand.grid(size = c(2,3), decay = c(0, 0.1)) # version 1: for continuous
    tuneMatrix <- expand.grid(size = c(1), decay = c(0, 0.05, 0.1)) #71 
    m1_model <- train(formula,
                      data = df_wi,
                      method = "nnet",
                      metric = "Accuracy",  
                      trace = FALSE,  
                      maxit = 300,  # version 1 + 71 72 73 74 75
                      # maxit = 200, #70
                      weights = weight,  # Case weights
                      tuneGrid = tuneMatrix,
                      trControl = controlList) 
    # df_wi$test = predict(m1_model, newdata = df_wi, type = "prob")[,2]
    p1 = predict(m1_model, newdata = df_t1, type = "prob")[,2]
    p0 = predict(m1_model, newdata = df_t0, type = "prob")[,2]
  }
  
  if (non_diff == 'true') {
    m1_parameter = rep(NA, ncol(X)+2)
    wi = colnames(df)[startsWith(colnames(df),"t_obs")]
    df_wi = df %>% dplyr::select(wi, weight, t_true, y_obs, starts_with('x'))
    
    p1 = p1_true
    p0 = p0_true
  }
  
  ## Model M3: T_true ~ X
  df_x = df %>% dplyr::select(-starts_with("t_obs"))
  X =  df_x %>% dplyr::select(starts_with('x'))
  predictor = df_x %>% dplyr::select(starts_with('x')) %>% as.matrix()
  response = df_x$t_true %>% as.matrix()
  weight = df_x$weight %>% as.matrix()
  # weight = weight / mean(weight)
  
  if (model2 == 'Alasso') {
    data = cbind(realT = as.data.frame(response), 
                 weight = as.data.frame(weight),
                 as.data.frame(predictor)) %>% as.data.frame()
    names(data)[1:2] = c('realT', 'weight')
    names(data) = gsub("x", "V", names(data), fixed = TRUE)
    ## first step: ridge regression
    ridge_model = cv.glmnet(predictor, response, weight = weight, intercept = FALSE, family = "binomial", alpha = 0)
    best_ridge_coef = as.matrix(coef(ridge_model, s = "lambda.1se"))[-1]
    
    ada_model = cv.glmnet(predictor, response, weight = weight, intercept = FALSE, family = "binomial",
                          penalty.factor = 1/(abs(best_ridge_coef)), nfold = 10)
    m2_parameter = coef(ada_model, s = "lambda.min")[-1] %>% as.matrix() %>% t()
  }
  
  if (model2 == 'GLM') {
    m2_parameter = glm(response~predictor-1, weights = weight, family = quasibinomial(link = "logit"))$coefficients %>% 
      t() %>% unname()
    
    m2_df = data.frame(response, predictor, weight)
  }
  
  # Model M1: y ~ T_true + X
  response = df_wi$y_obs %>% as.matrix()
  predictor = cbind(df_wi$t_true, X) %>% as.matrix()
  weight = df_wi$weight %>% as.matrix()
  # weight = weight / mean(weight)
  
  if (model2 == 'GLM' & y_type == 'binary') {
    m3_parameter = glm(response~predictor, weights = weight, family = quasibinomial(link = "logit"))$coefficients %>% 
      t() %>% unname()
    residual_se = NA # will not use this
    
    m3_df = data.frame(response, predictor, weight)
  }
  
  if (model2 == 'GLM' & y_type == 'continuous') {
    m3_parameter = lm(response~predictor, weights = weight)$coefficients %>% 
      t() %>% unname()
    # residual_se = summary(lm(response~predictor, weights = weight))$sigma
    
    # https://stats.stackexchange.com/questions/73966/in-weighted-least-squares-how-do-i-weight-the-residuals-to-get-an-accurate-z-s
    m3_model = lm(response~predictor, weights = weight)
    w <- m3_model$weights
    r <- m3_model$residuals
    rss_w <- sum(w*r^2)/mean(w)
    residual_se = sqrt(rss_w / m3_model$df)
  }
  
  theta = c(m1_parameter, m2_parameter, m3_parameter)
  
  return(list(theta = theta, residual = residual_se, p1 = p1, p0 = p0
              # , m1_model = m1_model
              , m2_data = m2_df, m3_data = m3_df 
              ))
}

EMmix_out = function(raw_df, start, max_ite = 500, tol = 0.0001, model2 = 'GLM', y_type = 'binary', non_diff = 'yes', p1_true = NA, p0_true = NA) {
  # X: x1,x2 ... matrix [n*p]
  i = 0
  weight = Estep_out(raw_df, start, y_type, sd_est=1, non_diff = non_diff, p1_input = p1_true, p0_input = p0_true)
  theta_new = start
  theta = start
  res = t(as.matrix(theta_new))
  weight_mat =(as.matrix(weight))
  
  # while (i == 0 | (sqrt(sum((theta_new[3:(3 + 5)] - theta[3:(3 + 5)])^2)) > tol & i < max_ite)) { 
  m2_df_list = list()
  m3_df_list = list()
  while (i == 0 | (sqrt(sum((theta_new[(ncol(raw_df)+1):length(theta_new)] - theta[(ncol(raw_df)+1):length(theta)])^2)) > tol & i < max_ite)) { 
    i = i + 1
    if (i == 100) {
      print('stop')
    }
    theta = theta_new
    process_M = Mstep_out(raw_df, weight, model2, y_type, non_diff = non_diff, p1_true, p0_true)
    theta_new = process_M$theta
    sd_est = process_M$residual
    p1_input = process_M$p1
    p0_input = process_M$p0
    m2_df_list[[i]] = process_M$m2_data
    m3_df_list[[i]] = process_M$m3_data
    # print(sd_est)
    weight = Estep_out(raw_df, theta_new, y_type, sd_est, non_diff = non_diff, p1_input = p1_input, p0_input = p0_input)
    
    weight_mat = cbind(weight_mat, (as.matrix(weight)))
    res = rbind(res, t(as.matrix(theta_new)))
  }
  if (i < max_ite) {
    converge = TRUE
  } else {converge = FALSE}
  # print(i)
  return(list(parameter = res[i,], converge = converge, res = res, p1_errorM = process_M$p1, p0_errorM = process_M$p0
              # , M1 = process_M$m1_model
              ,weight_mat
              ,m2_df_list = m2_df_list, m3_df_list = m3_df_list
              ))
}


g_computation = function(data1, data0, input_parameter) {
  # https://www.ncbi.nlm.nih.gov/pmc/articles/PMC8995931/
  # add intercept
  data1 = data.frame(intercept = 1, data1)
  data0 = data.frame(intercept = 1, data0)
  
  out1 = expit(as.matrix(data1) %*% as.vector(input_parameter)) # p(y=1|t=1,x)
  out0 = expit(as.matrix(data0) %*% as.vector(input_parameter)) # p(y=1|t=0,x)
  
  Y1T1 = mean(out1)
  Y1T0 = mean(out0)
  OR_temp=((Y1T1/(1-Y1T1))/(Y1T0/(1-Y1T0))) %>% log
  
  return(OR_temp)
}

g_computation_regression = function(data1, data0, model) {
  # https://www.ncbi.nlm.nih.gov/pmc/articles/PMC8995931/
  # # add intercept
  # data1 = data.frame(intercept = 1, data1)
  # data0 = data.frame(intercept = 1, data0)
  
  out1 = predict(model, newdata = data1, type = "response") # p(y=1|t=1,x)
  out0 = predict(model, newdata = data0, type = "response") # p(y=1|t=0,x)
  
  Y1T1 = mean(out1)
  Y1T0 = mean(out0)
  OR_temp=((Y1T1/(1-Y1T1))/(Y1T0/(1-Y1T0))) %>% log
  
  return(OR_temp)
}

g_computation_regression_continuous = function(data1, data0, model) {
  # https://www.ncbi.nlm.nih.gov/pmc/articles/PMC8995931/
  # add intercept
  data1 = data.frame(intercept = 1, data1)
  data0 = data.frame(intercept = 1, data0)
  
  input_parameter = model$coefficients
  
  out1 = as.matrix(data1) %*% as.vector(input_parameter)
  out0 = as.matrix(data0) %*% as.vector(input_parameter)
  
  ate = mean(out1) - mean(out0)
  
  return(ate)
}

g_computation_continuous = function(data1, data0, input_parameter) {
  # add intercept
  data1 = data.frame(intercept = 1, data1)
  data0 = data.frame(intercept = 1, data0)
  
  out1 = as.matrix(data1) %*% as.vector(input_parameter)
  out0 = as.matrix(data0) %*% as.vector(input_parameter)
  
  ate = mean(out1) - mean(out0)
  
  return(ate)
}
