# Supplementary material for: A Latent Variable Approach for Causal Effect Estimation Under Misclassified Treatment Assignment
Source: Stat Med. 2026 Apr 9;45(8-9):e70528. doi: 10.1002/sim.70528 (PMC13065501; doi:10.1002/sim.70528)
Supplement: Supplementary file 1 — Data S1: Supporting Information. [file SIM-45-0-s001.zip › MissclassifiedT_latentVar-main/withX_out_model_ml/para_simulation_withX_out_ml_binary.R]

rm(list=ls()) 
source('/storage/home/yqs5519/work/missT/withX_out_model_ml/EM_helper_withX_out_ml.R')
library(tidyverse)
library(glmnet)
library(mvtnorm)
library(xtable)
library(foreach, lib.loc = '/storage/home/yqs5519/R/x86_64-pc-linux-gnu-library/4.2')
library(doParallel, lib.loc = '/storage/home/yqs5519/R/x86_64-pc-linux-gnu-library/4.2')
set.seed(666)

n = 2000
nsim = 1000

p = 5
corr_parameter = 0.3

Intercept = 1
Beta = c(-2, 3, 1, 0.5, 0.5, rep(0,p-5)) # beta1 to betap
True_ATE_conditional = 2
# True_ATE_conditional = 1
# Gamma = c(Intercept, True_ATE_conditional, c(-5, 5, -5, 2, -5,  rep(0,p-5))) # For binary


target_pv <- function(X, alpha, target_prevalence = 0.5){
  cov_weight = X %*% alpha
  fun_b0  =  function(b0) mean(exp(b0 + cov_weight)/(1 + exp(b0 + cov_weight))) - target_prevalence 
  b0 = uniroot(fun_b0, lower=0, upper=1, extendInt = "yes")$root
  
  return(b0)
}


Eta = c(-0.4, 0, 0.4, 0, -0.4) ## Tobs weak on X
# Eta = c(-0.4, 0, 0.4, 0, -0.4)*5 ## Tobs strong on X

type_of_y = 'binary'
noMis = 'TT'
# noMis = 'FF'
####################################################################################################
Mu = rep(0,p)
Correlation = ar1_cor(p, corr_parameter)

spec_true = 0.8 # P(w=0|t=0)
sens_true = 0.8 # P(w=1|t=1)
alpha0_true = logit(1 - spec_true)
alpha1_true = logit(sens_true) - alpha0_true


p_bern = 0.5
Alpha = c(alpha0_true, alpha1_true, Eta)

model = 'GLM'


if (type_of_y == 'binary') {
  X<-rmvnorm(1000000, Mu, Correlation)
  
  mean_col_true <- apply(X, 2, mean)
  std_col_true <- apply(X, 2, sd)
  X_centered_true <- sweep(X, 2, mean_col_true, "-")
  X_standardized_true <- sweep(X_centered_true, 2, std_col_true, "/")
  X = X_standardized_true
  
  prop<-1/(1+exp(-(X %*% Beta))) %>% as.vector() # true propensity score
  t_true<-rbinom(n,1,prop)
  
  # Gamma_temp = c(-5, 5, -5, 2, -5,  rep(0,p-5))
  Gamma_temp = c(True_ATE_conditional, -0.8, 0.8, -0.8, 0.8, -0.8, rep(0,p-5))
  X_matrix = cbind(t_true, X)
  Intercept = target_pv(X_matrix, Gamma_temp, target_prevalence = 0.5)
  Gamma = c(Intercept, Gamma_temp)
  
  y_prob1 = expit(as.vector(cbind(rep(1, length(t_true)), rep(1, length(t_true)), X) %*% Gamma))
  y_prob0 = expit(as.vector(cbind(rep(1, length(t_true)), rep(0, length(t_true)), X) %*% Gamma))
  Y1T1 = mean(y_prob1)
  Y1T0 = mean(y_prob0)
  True_ATE_marginal = ((Y1T1/(1-Y1T1))/(Y1T0/(1-Y1T0))) %>% log %>% round(2)
}

if (type_of_y == 'continuous') {
  True_ATE_marginal = True_ATE_conditional
}

Theta_true = c(Alpha, Beta, Gamma)

file_num = readr::parse_number(list.files('/storage/home/yqs5519/work/missT/withX_out_model_ml', 'output'))
location_index = ifelse(is_empty(file_num), 1,  max(file_num) + 1) ## set location to save results
location = paste('/storage/home/yqs5519/work/missT/withX_out_model_ml/output', location_index, '/', sep = '')
dir.create(location)


fileConn<-file(paste(location, 'settings.txt', sep = ''))
writeLines(c("Sample size:", n, '\n',
             "Alpha(error model):", Alpha, '\n',
             "Gamma (outcome model):", Gamma, '\n',
             'Beat (treatment model):', Beta, '\n',
             'Mean of X:', Mu, '\n',
             'Correlation of X:', corr_parameter, '\n',
             'p of bernoulli of X:', p_bern, '\n',
             'True_ATE_conditional:', True_ATE_conditional, '\n',
             'True_ATE_marginal:', True_ATE_marginal, '\n',
             'number of covariate',p,'\n',
             'outcome type',type_of_y,'\n',
             'Output locaton:', location, '\n',
             'n sim:', nsim, '\n',
             'noMis', noMis), fileConn)
close(fileConn)

multiResultClass <- function(result1=NULL,result2=NULL,result3=NULL,result4=NULL,result5=NULL,result6=NULL,result7=NULL)
{
  me <- list(
    ATE_proposed_marginal_nn = result1,
    # ATE_proposed_marginal_forest = result2,
    # ATE_proposed_marginal_nn2 = result3,
    # ATE_proposed_marginal_forest2 = result4,
    ATE_proposed_marginal_true = result3,
    ATE_proposed_marginal_glm = result4,
    ATE_naive_marginal = result5,
    ATE_oracle_marginal = result6,
    ATE_unadjusted_marginal = result7
  )
  
  ## Set the name for the class
  class(me) <- append(class(me), "multiResultClass")
  return(me)
}

ATE_proposed_marginal_nn = c()
# ATE_proposed_marginal_forest = c()
# ATE_proposed_marginal_nn2 = c()
# ATE_proposed_marginal_forest2 = c()
ATE_proposed_marginal_glm = c()
ATE_proposed_marginal_true = c()
ATE_naive_marginal = c()
ATE_oracle_marginal = c()
ATE_unadjusted_marginal = c()

num_cores <- detectCores()  # Get the number of available cores
cl <- makeCluster(num_cores)  # Create a cluster using all available cores
registerDoParallel(cl)  # Register the cluster for parallel processing


res <- foreach(ite = 1:nsim) %dopar%  {
  source('/storage/home/yqs5519/work/missT/withX_out_model_ml/EM_helper_withX_out_ml.R')
  library(tidyverse)
  library(glmnet)
  library(mvtnorm)
  library(xtable)
  
  output <- multiResultClass()
  
  set.seed(ite)
  if (ite %% 100 == 1) {
    message(paste('Iteration: ', ite))
  }
  X<-rmvnorm(n,Mu,Correlation)
  
  mean_col_true <- apply(X, 2, mean)
  std_col_true <- apply(X, 2, sd)
  X_centered_true <- sweep(X, 2, mean_col_true, "-")
  X_standardized_true <- sweep(X_centered_true, 2, std_col_true, "/")
  X = X_standardized_true
  
  X[,4] = rbinom(n, 1, p_bern)
  X[,5] = rbinom(n, 1, p_bern)
  
  prop<-1/(1+exp(-(X %*% Beta))) %>% as.vector() # true propensity score
  t_true<-rbinom(n,1,prop)
  
  
  if (type_of_y == 'binary') {
    y_prob = expit(as.vector(cbind(rep(1, length(t_true)), t_true, X) %*% Gamma))
    y = rbinom(n, 1, y_prob)
  }
  
  if (type_of_y == 'continuous') {
    y = as.vector(cbind(rep(1, length(t_true)), t_true, X) %*% Gamma) + rnorm(n)
  }
  
  # treatment misspecification model: M2
  
  if (noMis == 'FF') {
    new_X = data.frame(exp(X[,1]/2), X[,2]/(1+exp(X[,1]))+10, (X[,1]*X[,3]/25 + 0.6)^3, X[,4]+X[,5], X[,5]) %>% as.matrix()
    mean_col <- apply(new_X, 2, mean)
    std_col <- apply(new_X, 2, sd)
    X_centered <- sweep(new_X, 2, mean_col, "-")
    X_standardized <- sweep(X_centered, 2, std_col, "/")
    new_X = X_standardized
    p_obs <- expit(Alpha[1] + Alpha[2]*t_true + new_X %*% Alpha[3:length(Alpha)])
    p1_true = expit(Alpha[1] + Alpha[2] + new_X %*% Alpha[3:length(Alpha)])
    p0_true = expit(Alpha[1] + new_X %*% Alpha[3:length(Alpha)])
  }
  
  ## no error
  
  if (noMis == 'TT') {
    p_obs = expit(Alpha[1] + Alpha[2]*t_true + X %*% Alpha[3:length(Alpha)])
    p1_true = expit(Alpha[1] + Alpha[2] + X %*% Alpha[3:length(Alpha)])
    p0_true = expit(Alpha[1] + X %*% Alpha[3:length(Alpha)])
  }
  
  t_obs = rbinom(n = n, size = 1, prob = p_obs)
  
  # mean(t_obs)
  # mean(t_true)
  # print(mean(y))
  
  obs_data = data.frame(t_obs, X) %>% janitor::clean_names()
  
  ## 1. proposed method
  alpha_initial = Alpha
  beta_model = glm(t_obs~X-1, family = binomial(link = "logit"))
  beta_initial = beta_model$coefficients
  initial1 = c(alpha_initial, beta_initial)

  ### EM
  out_data = data.frame(y_obs = y, t_obs, X) %>% janitor::clean_names()
  colnames(out_data)[1] = 'y_obs'
  if (type_of_y == 'binary') {
    initial2 = glm(y~t_obs+X, family = binomial(link = "logit"))$coefficients
  }
  if (type_of_y == 'continuous') {
    initial2 = lm(y~t_obs+X)$coefficients
  }
  initial = c(initial1, initial2)
  
  set.seed(1)
  res_glm = EMmix_out(raw_df = out_data, start = initial, max_ite = 1000, tol = 1e-5, model2 = model, y_type = type_of_y, non_diff = 'no')
  # set.seed(1)
  # res_nn = EMmix_out(raw_df = out_data, start = initial, max_ite = 1000, tol = 1e-5, model2 = model, y_type = type_of_y, non_diff = 'nn', p1_true, p0_true)
  
  seed_value <- 1
  repeat {
    # Set the seed
    set.seed(seed_value)
    
    # Try running the function
    res_nn <- tryCatch({
      EMmix_out(raw_df = out_data, 
                start = initial, max_ite = 1000, tol = 1e-5, model2 = model, y_type = type_of_y, non_diff = 'nn', p1_true, p0_true)
    }, error = function(e) {
      # If an error occurs, change the seed and retry
      message("Error occurred, changing seed to ", seed_value, " and retrying.")
      return(NULL)  # Return NULL to indicate failure and retry
    })
    
    # If the function runs successfully, exit the loop
    if (!is.null(res_nn)) {
      break
    }
    
    # Increment the seed if an error occurs and retry
    seed_value <- seed_value + 1
    message("Trying with a new seed: ", seed_value)
  }
  
  # set.seed(1)
  # res_nn2 = EMmix_out(raw_df = out_data, start = initial, max_ite = 3000, tol = 1e-5, model2 = model, y_type = type_of_y, non_diff = 'nn', p1_true, p0_true)
  # set.seed(1)
  # res_forest = EMmix_out(raw_df = out_data, start = initial, max_ite = 1000, tol = 1e-5, model2 = model, y_type = type_of_y, non_diff = 'forest', p1_true, p0_true)
  # set.seed(1)
  # res_forest2 = EMmix_out(raw_df = out_data, start = initial, max_ite = 3000, tol = 1e-5, model2 = model, y_type = type_of_y, non_diff = 'forest', p1_true, p0_true)
  set.seed(1)
  res_true = EMmix_out(raw_df = out_data, start = initial, max_ite = 1000, tol = 1e-5, model2 = model, y_type = type_of_y, non_diff = 'true', p1_true, p0_true)
  
  # if (res_ml$converge == FALSE | res_glm$converge == FALSE) {
  #   print(seed_ite)
  #   seed_ite = seed_ite + 1
  #   next
  # }
  
  ### standardization
  out_data1 = data.frame(t_obs = 1, X)
  out_data0 = data.frame(t_obs = 0, X)
  if (type_of_y == 'binary') {
    g_ate_temp_true = g_computation(data1=out_data1, data0=out_data0, res_true$parameter[(length(res_true$parameter)-p-1):length(res_true$parameter)])
    # g_ate_temp_forest = g_computation(data1=out_data1, data0=out_data0, res_forest$parameter[(length(res_forest$parameter)-p-1):length(res_forest$parameter)])
    # g_ate_temp_forest2 = g_computation(data1=out_data1, data0=out_data0, res_forest2$parameter[(length(res_forest2$parameter)-p-1):length(res_forest2$parameter)])
    g_ate_temp_glm = g_computation(data1=out_data1, data0=out_data0, res_glm$parameter[(length(res_glm$parameter)-p-1):length(res_glm$parameter)])
    g_ate_temp_nn = g_computation(data1=out_data1, data0=out_data0, res_nn$parameter[(length(res_nn$parameter)-p-1):length(res_nn$parameter)])
    # g_ate_temp_nn2 = g_computation(data1=out_data1, data0=out_data0, res_nn2$parameter[(length(res_nn2$parameter)-p-1):length(res_nn2$parameter)])
  }
  if (type_of_y == 'continuous') {
    g_ate_temp_true = g_computation_continuous(data1=out_data1, data0=out_data0, res_true$parameter[(length(res_true$parameter)-p-1):length(res_true$parameter)])
    # g_ate_temp_forest = g_computation_continuous(data1=out_data1, data0=out_data0, res_forest$parameter[(length(res_forest$parameter)-p-1):length(res_forest$parameter)])
    # g_ate_temp_forest2 = g_computation_continuous(data1=out_data1, data0=out_data0, res_forest2$parameter[(length(res_forest2$parameter)-p-1):length(res_forest2$parameter)])
    g_ate_temp_glm = g_computation_continuous(data1=out_data1, data0=out_data0, res_glm$parameter[(length(res_glm$parameter)-p-1):length(res_glm$parameter)])
    g_ate_temp_nn = g_computation_continuous(data1=out_data1, data0=out_data0, res_nn$parameter[(length(res_nn$parameter)-p-1):length(res_nn$parameter)])
    # g_ate_temp_nn2 = g_computation_continuous(data1=out_data1, data0=out_data0, res_nn2$parameter[(length(res_nn2$parameter)-p-1):length(res_nn2$parameter)])
  }
  
  # output$ATE_proposed_marginal_forest =  c(output$ATE_proposed_marginal_forest, g_ate_temp_forest)
  output$ATE_proposed_marginal_nn =  c(output$ATE_proposed_marginal_nn, g_ate_temp_nn)
  # output$ATE_proposed_marginal_forest2 =  c(output$ATE_proposed_marginal_forest2, g_ate_temp_forest2)
  # output$ATE_proposed_marginal_nn2 =  c(output$ATE_proposed_marginal_nn2, g_ate_temp_nn2)
  output$ATE_proposed_marginal_glm =  c(output$ATE_proposed_marginal_glm, g_ate_temp_glm)
  output$ATE_proposed_marginal_true =  c(output$ATE_proposed_marginal_true, g_ate_temp_true)

  
  ## 2. Naive
  if (model == 'GLM' & type_of_y == 'binary') {
    ATE_naive_conditional_temp = glm(y~t_obs+X, family = binomial(link = "logit"))$coefficients['t_obs']
    ATE_naive_model = glm(y~t_obs+X, family = binomial(link = "logit"))
    ATE_naive_marginal_temp = g_computation_regression(data1=out_data1, data0=out_data0, model = ATE_naive_model)
  }
  if (model == 'GLM' & type_of_y == 'continuous') {
    ATE_naive_conditional_temp = lm(y~t_obs+X)$coefficients['t_obs']
    ATE_naive_marginal_temp = ATE_naive_conditional_temp
  }

  output$ATE_naive_marginal =  c(output$ATE_naive_marginal, ATE_naive_marginal_temp)
  
  ## 3. Oracle
  out_data1 = data.frame(t_true = 1, X) 
  out_data0 = data.frame(t_true = 0, X) 
  if (type_of_y == 'binary') {
    ATE_oracle_conditional_temp = glm(y~t_true+X, family = binomial(link = "logit"))$coefficients['t_true']
    ATE_oracle_model = glm(y~t_true+X, family = binomial(link = "logit"))
    ATE_oracle_marginal_temp = g_computation_regression(data1=out_data1, data0=out_data0, model = ATE_oracle_model)
  }
  if (type_of_y == 'continuous') {
    ATE_oracle_model = lm(y~t_true+X)
    ATE_oracle_conditional_temp = ATE_oracle_model$coefficients['t_true']
    ATE_oracle_marginal_temp = g_computation_regression_continuous(data1=out_data1, data0=out_data0, model = ATE_oracle_model)
  }
  output$ATE_oracle_marginal =  c(output$ATE_oracle_marginal, ATE_oracle_marginal_temp)
  
  ## 4. Unadjusted
  out_data1 = data.frame(t_true = 1, X) %>% select(t_true)
  out_data0 = data.frame(t_true = 0, X) %>% select(t_true)
  if (type_of_y == 'binary') {
    ATE_unadjusted_conditional_temp = glm(y~t_true, family = binomial(link = "logit"))$coefficients['t_true']
    ATE_unadjusted_model = glm(y~t_true, family = binomial(link = "logit"))
    ATE_unadjusted_marginal_temp = g_computation_regression(data1=out_data1, data0=out_data0, model = ATE_unadjusted_model)
  }
  if (type_of_y == 'continuous') {
    ATE_unadjusted_conditional_temp = lm(y~t_true)$coefficients['t_true']
    ATE_unadjusted_model = lm(y~t_true)
    ATE_unadjusted_marginal_temp = g_computation_regression_continuous(data1=out_data1, data0=out_data0, model = ATE_unadjusted_model)
  }
  output$ATE_unadjusted_marginal =  c(output$ATE_unadjusted_marginal, ATE_unadjusted_marginal_temp)
  
  ite = ite + 1
  
  return (output)
}

stopCluster(cl)

ATE_oracle_marginal = do.call(c, lapply(res, function(x) x$ATE_oracle_marginal))
ATE_naive_marginal = do.call(c, lapply(res, function(x) x$ATE_naive_marginal))
ATE_unadjusted_marginal = do.call(c, lapply(res, function(x) x$ATE_unadjusted_marginal))
ATE_proposed_marginal_nn = do.call(c, lapply(res, function(x) x$ATE_proposed_marginal_nn))
# ATE_proposed_marginal_forest = do.call(c, lapply(res, function(x) x$ATE_proposed_marginal_forest))
# ATE_proposed_marginal_nn2 = do.call(c, lapply(res, function(x) x$ATE_proposed_marginal_nn2))
# ATE_proposed_marginal_forest2 = do.call(c, lapply(res, function(x) x$ATE_proposed_marginal_forest2))
ATE_proposed_marginal_glm = do.call(c, lapply(res, function(x) x$ATE_proposed_marginal_glm))
ATE_proposed_marginal_true = do.call(c, lapply(res, function(x) x$ATE_proposed_marginal_true))

## causal effect marginal
out_df_marginal = data.frame(Oracle = ATE_oracle_marginal,
                             Naive = ATE_naive_marginal,
                             Unadjusted = ATE_unadjusted_marginal,
                             Proposed_marginal_nn = ATE_proposed_marginal_nn,
                             # Proposed_marginal_forest = ATE_proposed_marginal_forest,
                             # Proposed_marginal_nn2 = ATE_proposed_marginal_nn2,
                             # Proposed_marginal_forest2 = ATE_proposed_marginal_forest2,
                             Proposed_marginal_true = ATE_proposed_marginal_true,
                             Proposed_marginal_glm = ATE_proposed_marginal_glm)

saveRDS(out_df_marginal, paste(location, 'table_marginal.rds', sep = ''))


Bias_marginal = apply(out_df_marginal - True_ATE_marginal, 2, mean) 
Var_marginal = apply(out_df_marginal- True_ATE_marginal, 2, var) 
RMSE_marginal = apply((out_df_marginal-True_ATE_marginal)^2, FUN=mean, MARGIN=2) %>% sqrt()

table_marginal = rbind(Bias_marginal, Var_marginal, RMSE_marginal)
table_marginal <- table_marginal %>% 
  t() %>% 
  as.data.frame() %>% 
  arrange(RMSE_marginal) %>% 
  round(4)
table_marginal
