# Supplementary material for: A Latent Variable Approach for Causal Effect Estimation Under Misclassified Treatment Assignment
Source: Stat Med. 2026 Apr 9;45(8-9):e70528. doi: 10.1002/sim.70528 (PMC13065501; doi:10.1002/sim.70528)
Supplement: Supplementary file 1 — Data S1: Supporting Information. [file SIM-45-0-s001.zip › MissclassifiedT_latentVar-main/withX_out_model_ml_validation/simulation_withX_out_validate.R]

rm(list=ls()) 
source('/storage/home/yqs5519/work/missT/withX_out_model_ml_validation/EM_helper_withX_out_validate.R')
library(tidyverse)
library(glmnet)
library(mvtnorm)
library(xtable)
set.seed(66)

nsim = 2

p = 5
n = 5000
corr_parameter = 0.3

Intercept = 1
Beta = c(-2, 3, 1, 0.5, 0.5, rep(0,p-5)) # beta1 to betap
# Beta = c(0.6, -0.6, 0.6, -0.6, 0.6, rep(0,p-5))
# Beta = c(-0.3, 0.3, -0.3, 0.3, -0.3, rep(0,p-5))
# Beta = c(-0.5, 0.75, 0.25, 0.5, 0.5, rep(0,p-5))
True_ATE_conditional = 2
# Gamma = c(Intercept, True_ATE_conditional, c(0, 0, 0, 0, 0, rep(0,p-5)))
Gamma = c(Intercept, True_ATE_conditional, c(-0.8, 0.8, -0.8, 0.8, -0.8, rep(0,p-5)))
# Gamma = c(Intercept, True_ATE_conditional, c(-5, 5, -5, 2, -5,  rep(0,p-5)))

Eta = c(-0.4, 0, 0.4, 0, -0.4)*5
# Eta = c(0,0,0,0,0)

# Eta = c(-0.5, -0.5, 0.5, -0.5, 0.5)

p_bern = 0.5
n_validate = 1000

# non_diff = 'yes'
non_diff = 'no'
# non_diff = 'ml'

# type_of_y = 'binary'
type_of_y = 'continuous'

####################################################################################################
Mu = rep(0,p)
Correlation = ar1_cor(p, corr_parameter)

spec_true = 0.8 # P(w=0|t=0)
sens_true = 0.8 # P(w=1|t=1)
alpha0_true = logit(1 - spec_true)
alpha1_true = logit(sens_true) - alpha0_true


if (non_diff == 'yes') {
  Alpha = c(alpha0_true, alpha1_true)
}

if (non_diff == 'no' | non_diff == 'ml') {
  # P(w | t, X; alpha)
  Alpha = c(alpha0_true, alpha1_true, Eta)
}

Theta_true = c(Alpha, Beta, Gamma)

model = 'GLM'


if (type_of_y == 'binary') {
  X<-rmvnorm(1000000, Mu, Correlation)
  
  mean_col_true <- apply(X, 2, mean)
  std_col_true <- apply(X, 2, sd)
  X_centered_true <- sweep(X, 2, mean_col_true, "-")
  X_standardized_true <- sweep(X_centered_true, 2, std_col_true, "/")
  X = X_standardized_true
  
  prop<-1/(1+exp(-(X %*% Beta))) %>% as.vector() # true propensity score
  t_true<-rbinom(n,1,prop)
  y_prob1 = expit(as.vector(cbind(rep(1, length(t_true)), rep(1, length(t_true)), X) %*% Gamma))
  y_prob0 = expit(as.vector(cbind(rep(1, length(t_true)), rep(0, length(t_true)), X) %*% Gamma))
  Y1T1 = mean(y_prob1)
  Y1T0 = mean(y_prob0)
  True_ATE_marginal = ((Y1T1/(1-Y1T1))/(Y1T0/(1-Y1T0))) %>% log %>% round(2)
}

if (type_of_y == 'continuous') {
  True_ATE_marginal = True_ATE_conditional
}

ATE_proposed_conditional_true = c()
ATE_proposed_marginal_true = c()
ATE_proposed_conditional_forest = c()
ATE_proposed_marginal_forest = c()
ATE_proposed_conditional_nn = c()
ATE_proposed_marginal_nn = c()
ATE_proposed_conditional_nn2 = c()
ATE_proposed_marginal_nn2 = c()
ATE_proposed_conditional_glm = c()
ATE_proposed_marginal_glm = c()
ATE_proposed_marginal_validate = c()

ATE_naive_conditional = c()
ATE_naive_marginal = c()
ATE_oracle_conditional = c()
ATE_oracle_marginal = c()
ATE_unadjusted_conditional = c()
ATE_unadjusted_marginal = c()

ite = 1

theta_matrix = data.frame(matrix(vector(), ncol = length(Theta_true)))
seed_ite = 1
while (ite <= nsim) {
  set.seed(ite)
  X<-rmvnorm(n,Mu,Correlation)
  
  mean_col_true <- apply(X, 2, mean)
  std_col_true <- apply(X, 2, sd)
  X_centered_true <- sweep(X, 2, mean_col_true, "-")
  X_standardized_true <- sweep(X_centered_true, 2, std_col_true, "/")
  X = X_standardized_true
  
  X[,4] = rbinom(n, 1, p_bern)
  X[,5] = rbinom(n, 1, p_bern)
  
  prop<-1/(1+exp(-(X %*% Beta))) %>% as.vector() # true propensity score
  t_true<-rbinom(n,1,prop)
  
  
  if (type_of_y == 'binary') {
    y_prob = expit(as.vector(cbind(rep(1, length(t_true)), t_true, X) %*% Gamma))
    y = rbinom(n, 1, y_prob)
  }
  
  if (type_of_y == 'continuous') {
    y = as.vector(cbind(rep(1, length(t_true)), t_true, X) %*% Gamma) + rnorm(n)
  }
  
  # treatment misspecification model: M2
  new_X = data.frame(exp(X[,1]/2), X[,2]/(1+exp(X[,1]))+10, (X[,1]*X[,3]/25 + 0.6)^3, X[,4]+X[,5], X[,5]) %>% as.matrix()
  mean_col <- apply(new_X, 2, mean)
  std_col <- apply(new_X, 2, sd)
  X_centered <- sweep(new_X, 2, mean_col, "-")
  X_standardized <- sweep(X_centered, 2, std_col, "/")
  new_X = X_standardized
  p_obs <- expit(Alpha[1] + Alpha[2]*t_true + new_X %*% Alpha[3:length(Alpha)])
  p1_true = expit(Alpha[1] + Alpha[2] + new_X %*% Alpha[3:length(Alpha)])
  p0_true = expit(Alpha[1] + new_X %*% Alpha[3:length(Alpha)])
  
  
  ## no error
  # p_obs = expit(Alpha[1] + Alpha[2]*t_true + X %*% Alpha[3:length(Alpha)])
  # p1_true = expit(Alpha[1] + Alpha[2] + X %*% Alpha[3:length(Alpha)])
  # p0_true = expit(Alpha[1] + X %*% Alpha[3:length(Alpha)])
  
  t_obs = rbinom(n = n, size = 1, prob = p_obs)
  obs_data = data.frame(t_obs, X) %>% janitor::clean_names()
  whole_data = data.frame(t_obs, t_true, X) %>% janitor::clean_names()
  
  #### generate validation sample
  validate_data = whole_data[sample(1:nrow(whole_data), n_validate), ]
  error_glm = glm(t_obs~., data = validate_data, family = quasibinomial(link = "logit"))
  
  ## 1. proposed method
  alpha_initial = Alpha
  beta_model = glm(t_obs~X-1, family = binomial(link = "logit"))
  beta_initial = beta_model$coefficients
  initial1 = c(alpha_initial, beta_initial)
  
  ### EM
  out_data = data.frame(y_obs = y, t_obs, X) %>% janitor::clean_names()
  colnames(out_data)[1] = 'y_obs'
  if (type_of_y == 'binary') {
    initial2 = glm(y~t_obs+X, family = binomial(link = "logit"))$coefficients
  }
  if (type_of_y == 'continuous') {
    initial2 = lm(y~t_obs+X)$coefficients
  }
  initial = c(initial1, initial2)
  
  initial_validate = c(error_glm$coefficients, beta_initial, initial2)
  set.seed(1)
  res_glm = EMmix_out(raw_df = out_data, start = initial, max_ite = 1000, tol = 1e-5, model2 = model, y_type = type_of_y, non_diff = 'no')
  set.seed(1)
  res_nn = EMmix_out(raw_df = out_data, start = initial, max_ite = 1000, tol = 1e-5, model2 = model, y_type = type_of_y, non_diff = 'nn', p1_true, p0_true)
  # set.seed(1)
  # res_forest = EMmix_out(raw_df = out_data, start = initial, max_ite = 1000, tol = 1e-5, model2 = model, y_type = type_of_y, non_diff = 'forest', p1_true, p0_true)
  # set.seed(1)
  # res_true = EMmix_out(raw_df = out_data, start = initial, max_ite = 1000, tol = 1e-5, model2 = model, y_type = type_of_y, non_diff = 'true', p1_true, p0_true)
  set.seed(1)
  res_validate = EMmix_out(raw_df = out_data, start = initial_validate, max_ite = 1000, tol = 1e-5, model2 = model, y_type = type_of_y, non_diff = 'validate', p1_true, p0_true, error_glm)
  
  # if (res_ml$converge == FALSE | res_glm$converge == FALSE) {
  #   print(seed_ite)
  #   seed_ite = seed_ite + 1
  #   next
  # }
  
  ### standardization
  out_data1 = data.frame(t_obs = 1, X)
  out_data0 = data.frame(t_obs = 0, X)
  if (type_of_y == 'binary') {
    g_ate_temp_true = g_computation(data1=out_data1, data0=out_data0, res_true$parameter[(length(res_true$parameter)-p-1):length(res_true$parameter)])
    g_ate_temp_forest = g_computation(data1=out_data1, data0=out_data0, res_forest$parameter[(length(res_forest$parameter)-p-1):length(res_forest$parameter)])
    g_ate_temp_glm = g_computation(data1=out_data1, data0=out_data0, res_glm$parameter[(length(res_glm$parameter)-p-1):length(res_glm$parameter)])
    g_ate_temp_nn = g_computation(data1=out_data1, data0=out_data0, res_nn$parameter[(length(res_nn$parameter)-p-1):length(res_nn$parameter)])
    g_ate_temp_validate = g_computation(data1=out_data1, data0=out_data0, res_validate$parameter[(length(res_validate$parameter)-p-1):length(res_validate$parameter)])
  }
  if (type_of_y == 'continuous') {
    # g_ate_temp_true = g_computation_continuous(data1=out_data1, data0=out_data0, res_true$parameter[(length(res_true$parameter)-p-1):length(res_true$parameter)])
    # g_ate_temp_forest = g_computation_continuous(data1=out_data1, data0=out_data0, res_forest$parameter[(length(res_forest$parameter)-p-1):length(res_forest$parameter)])
    g_ate_temp_glm = g_computation_continuous(data1=out_data1, data0=out_data0, res_glm$parameter[(length(res_glm$parameter)-p-1):length(res_glm$parameter)])
    g_ate_temp_nn = g_computation_continuous(data1=out_data1, data0=out_data0, res_nn$parameter[(length(res_nn$parameter)-p-1):length(res_nn$parameter)])
    g_ate_temp_validate = g_computation_continuous(data1=out_data1, data0=out_data0, res_validate$parameter[(length(res_validate$parameter)-p-1):length(res_validate$parameter)])
  }
  
  # ATE_proposed_marginal_forest =  c(ATE_proposed_marginal_forest, g_ate_temp_forest)
  ATE_proposed_marginal_nn =  c(ATE_proposed_marginal_nn, g_ate_temp_nn)
  ATE_proposed_marginal_glm =  c(ATE_proposed_marginal_glm, g_ate_temp_glm)
  # ATE_proposed_marginal_true =  c(ATE_proposed_marginal_true, g_ate_temp_true)
  ATE_proposed_marginal_validate =  c(ATE_proposed_marginal_validate, g_ate_temp_validate)
  
  
  ## 2. Naive
  if (model == 'GLM' & type_of_y == 'binary') {
    ATE_naive_conditional_temp = glm(y~t_obs+X, family = binomial(link = "logit"))$coefficients['t_obs']
    ATE_naive_model = glm(y~t_obs+X, family = binomial(link = "logit"))
    ATE_naive_marginal_temp = g_computation_regression(data1=out_data1, data0=out_data0, model = ATE_naive_model)
  }
  if (model == 'GLM' & type_of_y == 'continuous') {
    ATE_naive_conditional_temp = lm(y~t_obs+X)$coefficients['t_obs']
    ATE_naive_marginal_temp = ATE_naive_conditional_temp
  }
  
  ATE_naive_marginal =  c(ATE_naive_marginal, ATE_naive_marginal_temp)
  
  ## 3. Oracle
  out_data1 = data.frame(t_true = 1, X) 
  out_data0 = data.frame(t_true = 0, X) 
  if (type_of_y == 'binary') {
    ATE_oracle_conditional_temp = glm(y~t_true+X, family = binomial(link = "logit"))$coefficients['t_true']
    ATE_oracle_model = glm(y~t_true+X, family = binomial(link = "logit"))
    ATE_oracle_marginal_temp = g_computation_regression(data1=out_data1, data0=out_data0, model = ATE_oracle_model)
  }
  if (type_of_y == 'continuous') {
    ATE_oracle_model = lm(y~t_true+X)
    ATE_oracle_conditional_temp = ATE_oracle_model$coefficients['t_true']
    ATE_oracle_marginal_temp = g_computation_regression_continuous(data1=out_data1, data0=out_data0, model = ATE_oracle_model)
  }
  ATE_oracle_marginal =  c(ATE_oracle_marginal, ATE_oracle_marginal_temp)
  
  ## 4. Unadjusted
  out_data1 = data.frame(t_true = 1, X) %>% select(t_true)
  out_data0 = data.frame(t_true = 0, X) %>% select(t_true)
  if (type_of_y == 'binary') {
    ATE_unadjusted_conditional_temp = glm(y~t_true, family = binomial(link = "logit"))$coefficients['t_true']
    ATE_unadjusted_model = glm(y~t_true, family = binomial(link = "logit"))
    ATE_unadjusted_marginal_temp = g_computation_regression(data1=out_data1, data0=out_data0, model = ATE_unadjusted_model)
  }
  if (type_of_y == 'continuous') {
    ATE_unadjusted_conditional_temp = lm(y~t_true)$coefficients['t_true']
    ATE_unadjusted_model = lm(y~t_true)
    ATE_unadjusted_marginal_temp = g_computation_regression_continuous(data1=out_data1, data0=out_data0, model = ATE_unadjusted_model)
  }
  ATE_unadjusted_marginal =  c(ATE_unadjusted_marginal, ATE_unadjusted_marginal_temp)
  
  ite = ite + 1
}


## causal effect marginal
out_df_marginal = data.frame(Oracle = ATE_oracle_marginal,
                             Naive = ATE_naive_marginal,
                             Unadjusted = ATE_unadjusted_marginal,
                             # Proposed_marginal_true = ATE_proposed_marginal_true,
                             # Proposed_marginal_forest = ATE_proposed_marginal_forest,
                             Proposed_marginal_nn = ATE_proposed_marginal_nn,
                             # Proposed_marginal_nn2 = ATE_proposed_marginal_nn2,
                             Proposed_marginal_glm = ATE_proposed_marginal_glm,
                             Proposed_marginal_validate = ATE_proposed_marginal_validate)

out_df_plot_marginal = out_df_marginal %>% pivot_longer(
  1:ncol(out_df_marginal),
  names_to = 'method',
  values_to = 'ATE') %>% 
  mutate(method = factor(method, levels = c('Oracle', 'Naive', 'Unadjusted', 
                                            'Proposed_marginal_forest', 'Proposed_marginal_true', 'Proposed_marginal_nn', 
                                            'Proposed_marginal_nn2', 'Proposed_marginal_glm', 'Proposed_marginal_validate')))

ggplot(out_df_plot_marginal, aes(x = method, y = ATE)) + 
  geom_boxplot() +
  stat_summary(fun=mean, geom="point", shape=20, size=3, color="blue", fill="blue") + 
  geom_hline(yintercept=True_ATE_marginal, color = 'red') +
  ggtitle('marginal effect') +
  theme(axis.text.x = element_text(angle = 45, vjust = 0.5, hjust=0.5))

Bias_marginal = apply(out_df_marginal - True_ATE_marginal, 2, mean) 
Var_marginal = apply(out_df_marginal- True_ATE_marginal, 2, var) 
RMSE_marginal = apply((out_df_marginal-True_ATE_marginal)^2, FUN=mean, MARGIN=2) %>% sqrt()
table_marginal = rbind(Bias_marginal, Var_marginal, RMSE_marginal)
table_marginal <- table_marginal %>% 
  t() %>% 
  as.data.frame() %>% 
  arrange(RMSE_marginal) %>% 
  round(4)
table_marginal
